# Supplementary material for: Association of plasma sphingosine-1-phosphate levels with disease severity and prognosis after intracerebral hemorrhage
Source: Front Neurol. 2024 Apr 3;15:1365902. doi: 10.3389/fneur.2024.1365902 (PMC11021779; doi:10.3389/fneur.2024.1365902)
Supplement: Supplementary file 1 [file Table_1.XLSX]

## Sheet: 对照组
姓名	S1P	Gender	Age	Hypertension	Diabetes	smoke	drink	入院MRS	NHISS	出院MRS	住院时间	头痛	发热	呕吐	意识障碍	言行异常	睡眠障碍	癫痫	颅神经受累	肢体无力	ESR	CRP	白细胞计数	红细胞计数	血红蛋白	血小板	中性粒绝对值	淋巴细胞绝对值	单核细胞绝对值	嗜酸性粒细胞	嗜碱性粒细胞	NLR	LMR	PLR	肾小球滤过率	PT	APTT	FIB	TT	D二聚体
杨新鑫	244.379	0	70	1	0	1	1	2	0	1	14	0	0	0	0	0	0	0	0	1	2	8.82	8.56	5.25	161	173	4.01	3.54	0.8	0.16	0.05	1.13277	4.425	48.8701	122.679	10.1	29.9	1.94	18.5	0.19
秦素兰	238.387	1	66	0	0	0	0	1	0	1	14	0	0	0	0	0	0	0	0	0	#NULL!	#NULL!	5.14	3.8	114.6	143	2.44	2.1	0.38	0.2	0.03	1.1619	5.52632	68.0952	88.342	10.9	30.1	2.02	17.3	0.07
徐爱琴	302.797	1	45	1	0	0	0	1	0	1	6	1	0	0	0	0	0	0	0	0	6.3	1.41	5.3	4.26	129	271	2.34	2.03	0.35	0.53	0.05	1.15271	5.8	133.498	100.956	9.8	26.8	2.24	17.6	0.19
田玉丽	276.353	1	44	0	1	0	0	3	0	0	#NULL!	0	0	0	0	0	0	0	0	0	#NULL!	0.5	6.69	4.54	149	315	4.42	1.65	0.54	0.05	0.03	2.67879	3.05556	190.909	116.123	9.6	23.1	2.26	18.1	0.19
马多	216.986	1	55	1	0	0	0	1	0	1	7	0	0	0	0	0	1	0	0	0	#NULL!	#NULL!	5.06	3.89	131	196	2.89	1.66	0.33	0.15	0.02	1.74096	5.0303	118.072	87.607	10.1	31.5	2.36	14.3	0.04
陈凯	132.024	0	37	1	0	1	0	1	0	1	6	0	0	0	0	0	0	0	1	0	1	#NULL!	6.28	5.28	158	174	3.78	2.03	0.38	0.07	0.02	1.86207	5.34211	85.7143	106.165	10.6	29.1	1.82	16.7	0.06
董慧霞	324.029	1	63	1	0	0	0	1	0	1	1	0	0	0	0	0	0	0	1	0	#NULL!	#NULL!	5.26	4.5	135.2	218	3.06	1.75	0.36	0.08	0.02	1.74857	4.86111	124.571	138.16	10.2	29.8	1.98	15.4	0.13
肖丹	300.893	1	50	0	0	0	0	1	0	1	7	0	0	0	0	0	0	0	0	0	#NULL!	#NULL!	5.84	3.65	107	249	2.37	2.58	0.4	0.44	0.05	0.918605	6.45	96.5116	108.118	9.4	35.7	2.23	16.1	0.03
何景地	139.688	1	71	0	0	0	0	1	0	1	5	1	0	0	0	0	0	0	0	0	#NULL!	#NULL!	4.6	3.95	91	287	2.52	1.4	0.53	0.13	0.03	1.8	2.64151	205	124.381	10.7	30.1	1.93	15.6	0.19
冻荷花	147.906	1	47	1	0	0	0	1	0	1	10	0	0	0	0	0	1	0	0	0	#NULL!	#NULL!	6.47	3.94	115	271	4.44	1.54	0.3	0.14	0.04	2.88312	5.13333	175.974	96.264	9.5	25.2	2.08	15.6	0.12
白梓雯	270.226	1	45	0	0	0	0	2	0	0	5	0	0	0	0	0	0	0	0	1	5	#NULL!	9.09	4.19	123.6	323	6.33	1.9	0.63	0.14	0.1	3.33158	3.01587	170	106.97	10	30.6	3.05	13.7	0.1
荆桂春	156.478	1	46	1	0	0	0	1	2	1	9	0	0	0	0	0	0	0	1	0	3	#NULL!	5.76	4.07	122.3	283	3.42	1.68	0.54	0.07	0.06	2.03571	3.11111	168.452	105.161	10.8	27.9	2.43	15.1	0.06
杨磊明	286.667	0	53	0	0	0	1	1	0	1	5	1	1	1	0	0	0	0	0	0	4	1.5	6.9	4.54	133	195	4.05	2.28	0.49	0.03	0.04	1.77632	4.65306	85.5263	127.841	10.3	27.4	2.95	17.6	0.71
董青梅	187.834	1	71	0	0	0	0	1	0	1	9	1	1	0	0	0	0	0	0	0	#NULL!	#NULL!	5.85	5.06	154	344	3.55	1.81	0.41	0.06	0.02	1.96133	4.41463	190.055	104.62	9.9	24.2	4.42	16.6	0.19
徐爱琴	166.408	1	31	1	0	0	0	1	0	1	6	1	0	0	0	0	0	0	0	0	6.3	1.41	5.3	4.26	129	271	2.34	2.03	0.35	0.53	0.05	1.15271	5.8	133.498	100.956	9.8	26.8	2.24	17.6	0.19
李妹	218.789	0	70	0	0	0	1	1	0	1	6	0	0	0	0	0	0	0	0	0	6	0.21	7	4.86	154	216	3.58	2.81	0.43	0.17	0.01	1.27402	6.53488	76.8683	124.73	10.4	30.3	2.1	17.8	0.19
王艳茹	215.285	1	59	1	0	0	0	1	0	1	11	1	0	0	0	0	0	0	0	0	#NULL!	#NULL!	4.8	4.22	127	246	2.53	1.84	0.33	0.07	0.03	1.375	5.57576	133.696	110.196	11.6	29	2.07	17.1	0.19
张玉霞	303.058	1	69	0	0	0	0	2	2	2	8	0	0	0	0	0	0	0	0	0	#NULL!	3.14	4.66	4.35	128	173	1.6	2.32	0.61	0.09	0.04	0.689655	3.80328	74.569	99.217	10.5	35.1	1.97	16.2	0.11
黄森宇	191.428	0	62	0	0	0	0	4	3	2	6	0	0	0	0	0	0	0	0	1	9	11.5	11.59	5.27	153.4	349	7.44	3.42	0.6	0.09	0.03	2.17544	5.7	102.047	108.09	11.8	31.9	3.1	13.9	0.05
王军辉	338.735	0	36	1	0	0	0	1	0	1	3	0	0	0	0	0	0	0	0	0	#NULL!	#NULL!	5.3	4.96	147	191	3.22	1.24	0.56	0.28	0.01	2.59677	2.21429	154.032	96.23	8.6	26.1	2.06	18.2	0.19
曹义焕	231.384	1	68	0	0	0	0	1	0	1	2	0	0	0	0	0	0	0	0	0	#NULL!	#NULL!	5.52	4.86	138.2	231	3.07	1.68	0.59	0.13	0.04	1.82738	2.84746	137.5	132.5	10.6	28.5	2.89	17.2	0.19
万松松	231.932	0	45	1	0	1	1	1	0	#NULL!	#NULL!	0	0	0	0	0	0	0	0	0	#NULL!	#NULL!	5.76	5.14	164	229	2.76	2.51	0.4	0.07	0.01	1.0996	6.275	91.2351	108.426	10	27.6	2.21	17.5	0.19
时琳	182.177	1	50	0	0	0	0	1	0	#NULL!	#NULL!	0	0	1	0	0	0	0	0	0	2	1	5.54	4.08	124	285	3.9	1.16	0.42	0.04	0.02	3.36207	2.7619	245.69	129.46	11.2	25.6	1.61	17.9	0.19
张冬伟	317.789	0	65	1	0	0	1	1	0	#NULL!	#NULL!	0	0	0	0	0	0	0	0	0	#NULL!	2.63	5.84	4.86	154	271	2.64	2.6	0.41	0.16	0.03	1.01538	6.34146	104.231	120.378	9.2	32	3.03	13.1	0.06
张睿洁	137.753	1	45	1	0	0	0	2	#NULL!	#NULL!	#NULL!	#NULL!	#NULL!	#NULL!	#NULL!	#NULL!	#NULL!	#NULL!	#NULL!	#NULL!	#NULL!	#NULL!	5.3	4.29	121	217	1.98	2.81	0.38	0.11	0.03	0.704626	7.39474	77.2242	112.74	11	29.6	2.2	15.4	0.08
张喆	223.8	0	74	1	0	1	1	3	#NULL!	#NULL!	#NULL!	#NULL!	#NULL!	#NULL!	#NULL!	#NULL!	#NULL!	#NULL!	#NULL!	#NULL!	#NULL!	#NULL!	4.4	5.49	162	246	1.86	1.72	0.68	0.11	0.03	1.0814	2.52941	143.023	117.182	10.1	30.8	2.82	14.1	0.06
李相雨	217.509	1	36	1	1	0	0	2	#NULL!	#NULL!	#NULL!	#NULL!	#NULL!	#NULL!	#NULL!	#NULL!	#NULL!	#NULL!	#NULL!	#NULL!	#NULL!	#NULL!	7.8	4.45	134	361	4	2.91	0.55	0.27	0.07	1.37457	5.29091	124.055	98.993	10.1	32.8	2.21	15.5	0.09
张睿哲	325.867	1	62	0	0	0	0	1	#NULL!	#NULL!	#NULL!	#NULL!	#NULL!	#NULL!	#NULL!	#NULL!	#NULL!	#NULL!	#NULL!	#NULL!	#NULL!	#NULL!	6.5	4.31	125	214	2	4.1	0.34	0.1	0.65	0.487805	12.0588	52.1951	123.508	10.7	35.5	2.77	14	0.074
黄美玉	235.213	1	49	0	0	0	0	1	#NULL!	#NULL!	#NULL!	#NULL!	#NULL!	#NULL!	#NULL!	#NULL!	#NULL!	#NULL!	#NULL!	#NULL!	#NULL!	#NULL!	4.9	4.52	138	147	2.64	1.67	0.54	0.03	0.02	1.58084	3.09259	88.024	135.54	10.1	25.2	1.65	16.9	0.02
李一爽	237.512	0	54	0	0	0	1	1	#NULL!	#NULL!	#NULL!	#NULL!	#NULL!	#NULL!	#NULL!	#NULL!	#NULL!	#NULL!	#NULL!	#NULL!	#NULL!	#NULL!	6.9	4.26	138	205	3.71	2.23	0.68	0.27	0.02	1.66368	3.27941	91.9283	134.818	10.9	36.7	1.95	16.1	0.01
尚凯伟	158.274	0	54	0	0	0	0	2	#NULL!	#NULL!	#NULL!	#NULL!	#NULL!	#NULL!	#NULL!	#NULL!	#NULL!	#NULL!	#NULL!	#NULL!	#NULL!	#NULL!	5.58	5.03	144.3	156	3.37	1.76	0.37	0.06	0.02	1.91477	4.75676	88.6364	127.691	11.8	35.1	2.32	15.3	0.04
高银平	161.65	1	54	1	0	0	0	3	#NULL!	#NULL!	#NULL!	#NULL!	#NULL!	#NULL!	#NULL!	#NULL!	#NULL!	#NULL!	#NULL!	#NULL!	#NULL!	#NULL!	6	3.63	121	295	3.3	2.1	0.45	0.08	0	1.57143	4.66667	140.476	126.469	12.2	35.4	2.07	15	0.042
王浩天	172.682	0	64	0	0	0	1	1	#NULL!	#NULL!	#NULL!	#NULL!	#NULL!	#NULL!	#NULL!	#NULL!	#NULL!	#NULL!	#NULL!	#NULL!	#NULL!	#NULL!	5.1	4.37	143	206	2.6	1.9	0.54	0.04	0	1.36842	3.51852	108.421	128.825	12.6	37.6	2.05	14.6	0.025
张沙沙	134.06	1	66	0	0	0	0	1	#NULL!	#NULL!	#NULL!	#NULL!	#NULL!	#NULL!	#NULL!	#NULL!	#NULL!	#NULL!	#NULL!	#NULL!	#NULL!	#NULL!	4.57	3.82	114.1	170	2.21	1.77	0.46	0.12	0	1.24859	3.84783	96.0452	131.368	12.6	38.8	2.15	14.1	0.09
王葆莹	188.274	0	64	1	0	0	0	2	#NULL!	#NULL!	#NULL!	#NULL!	#NULL!	#NULL!	#NULL!	#NULL!	#NULL!	#NULL!	#NULL!	#NULL!	#NULL!	#NULL!	4.87	4.77	151	302	2.55	1.97	0.22	0.12	0.01	1.29442	8.95455	153.299	131.63	11.6	35.1	2.44	15.3	0.03
凡正新	398.723	0	49	0	0	0	0	1	#NULL!	#NULL!	#NULL!	#NULL!	#NULL!	#NULL!	#NULL!	#NULL!	#NULL!	#NULL!	#NULL!	#NULL!	#NULL!	#NULL!	5.7	4.58	135	191	3.1	2	0.46	0.07	0.02	1.55	4.34783	95.5	137.88	9	37.2	2.15	14.8	0.069
左艳	322.03	1	61	1	0	0	1	2	#NULL!	#NULL!	#NULL!	#NULL!	#NULL!	#NULL!	#NULL!	#NULL!	#NULL!	#NULL!	#NULL!	#NULL!	#NULL!	#NULL!	6.6	4.15	122	176	2.7	3.1	0.5	0.15	0.07	0.870968	6.2	56.7742	133.18	11.8	34.3	2.2	16	0.036
张瑞星	171.272	0	55	1	0	0	0	1	#NULL!	#NULL!	#NULL!	#NULL!	#NULL!	#NULL!	#NULL!	#NULL!	#NULL!	#NULL!	#NULL!	#NULL!	#NULL!	#NULL!	6.61	4.73	144.4	239	3.45	2.19	0.74	0.17	0.05	1.57534	2.95946	109.132	120.537	11	32.5	2.14	15.5	0.05
邢云青	200.002	1	46	1	0	0	0	2	#NULL!	#NULL!	#NULL!	#NULL!	#NULL!	#NULL!	#NULL!	#NULL!	#NULL!	#NULL!	#NULL!	#NULL!	#NULL!	#NULL!	6.41	3.95	123.6	329	3.04	2.81	0.4	0.12	0.04	1.08185	7.025	117.082	123.956	11.6	33.4	2.15	17.3	0.06
陈玉婷	201.919	1	58	0	0	0	0	2	#NULL!	#NULL!	#NULL!	#NULL!	#NULL!	#NULL!	#NULL!	#NULL!	#NULL!	#NULL!	#NULL!	#NULL!	#NULL!	#NULL!	4.9	4.17	124.8	177	2.73	1.7	0.35	0.1	0.02	1.60588	4.85714	104.118	125.421	11.4	33.5	2.55	14.6	0.01
吴燕燕	182.447	1	49	0	0	0	1	1	#NULL!	#NULL!	#NULL!	#NULL!	#NULL!	#NULL!	#NULL!	#NULL!	#NULL!	#NULL!	#NULL!	#NULL!	#NULL!	#NULL!	8.74	3.78	119.4	328	5.08	3.01	0.57	0.05	0.03	1.68771	5.2807	108.97	116.682	9.6	30	2.97	14.4	0.04
孙倩倩	356.133	1	51	1	0	0	0	1	#NULL!	#NULL!	#NULL!	#NULL!	#NULL!	#NULL!	#NULL!	#NULL!	#NULL!	#NULL!	#NULL!	#NULL!	#NULL!	#NULL!	5.14	4.55	132	257	2.79	1.77	0.46	0.1	0.02	1.57627	3.84783	145.198	121.691	10.4	31.1	1.89	16.9	0.12
夏聘婷	285.913	1	58	1	0	0	0	1	#NULL!	#NULL!	#NULL!	#NULL!	#NULL!	#NULL!	#NULL!	#NULL!	#NULL!	#NULL!	#NULL!	#NULL!	#NULL!	#NULL!	5.8	3.96	123	161	2.47	2.7	0.24	0.33	0.06	0.914815	11.25	59.6296	111.603	11.6	32.6	1.98	17	0.09
程帆	370.888	0	64	0	1	0	0	1	#NULL!	#NULL!	#NULL!	#NULL!	#NULL!	#NULL!	#NULL!	#NULL!	#NULL!	#NULL!	#NULL!	#NULL!	#NULL!	#NULL!	6.9	4.91	152	189	4.49	1.45	0.75	0.19	0.03	3.09655	1.93333	130.345	96.013	10	33.6	3.39	13.8	0.03
马翊豪	243.573	0	36	1	0	0	0	1	#NULL!	#NULL!	#NULL!	#NULL!	#NULL!	#NULL!	#NULL!	#NULL!	#NULL!	#NULL!	#NULL!	#NULL!	#NULL!	#NULL!	7.5	5.16	167	208	4.73	1.95	0.44	0.34	0.34	2.42564	4.43182	106.667	121.013	10.4	40.9	2.43	13.6	0.01
沈亚楠	268.568	1	52	0	0	0	1	1	#NULL!	#NULL!	#NULL!	#NULL!	#NULL!	#NULL!	#NULL!	#NULL!	#NULL!	#NULL!	#NULL!	#NULL!	#NULL!	#NULL!	4.5	3.71	107	276	1.9	2.3	0.025	0.02	0.02	0.826087	92	120	108.59	9.6	28.6	2.77	14.5	0.052
王文涛	156.265	0	59	0	0	0	0	1	#NULL!	#NULL!	#NULL!	#NULL!	#NULL!	#NULL!	#NULL!	#NULL!	#NULL!	#NULL!	#NULL!	#NULL!	#NULL!	#NULL!	5.4	4.47	153	273	2.33	2.22	0.52	0.28	0.04	1.04955	4.26923	122.973	114.943	11.2	35	2.37	14.7	0.009
李杰	109.308	0	38	1	0	0	0	2	#NULL!	#NULL!	#NULL!	#NULL!	#NULL!	#NULL!	#NULL!	#NULL!	#NULL!	#NULL!	#NULL!	#NULL!	#NULL!	#NULL!	6.6	5.31	159	223	3.71	2.3	0.48	0.07	0.05	1.61304	4.79167	96.9565	91.28	10.1	35.6	2.25	15.4	0.01
李群喜	214.89	1	63	0	0	1	1	3	#NULL!	#NULL!	#NULL!	#NULL!	#NULL!	#NULL!	#NULL!	#NULL!	#NULL!	#NULL!	#NULL!	#NULL!	#NULL!	#NULL!	4.3	4.28	128	238	1.8	2.1	0.4	0.11	0.02	0.857143	5.25	113.333	114.4	10.7	38.9	2.61	15	0.038
韩欢欢	123.495	1	33	1	0	0	0	2	#NULL!	#NULL!	#NULL!	#NULL!	#NULL!	#NULL!	#NULL!	#NULL!	#NULL!	#NULL!	#NULL!	#NULL!	#NULL!	#NULL!	6.4	3.98	120	173	2.9	3	0.38	0.1	0.04	0.966667	7.89474	57.6667	102.808	10.8	30.8	1.91	17.2	0.065
卢亚琼	276.052	0	47	0	0	0	0	1	#NULL!	#NULL!	#NULL!	#NULL!	#NULL!	#NULL!	#NULL!	#NULL!	#NULL!	#NULL!	#NULL!	#NULL!	#NULL!	#NULL!	6.3	4.09	131	318	2.67	3.13	0.41	0.06	0.03	0.853035	7.63415	101.597	100.956	11.4	33.9	1.88	17.5	0.037
边新亮	312.35	0	42	1	1	1	1	1	#NULL!	#NULL!	#NULL!	#NULL!	#NULL!	#NULL!	#NULL!	#NULL!	#NULL!	#NULL!	#NULL!	#NULL!	#NULL!	#NULL!	10.8	4.72	154	238	5.65	4.2	0.65	0.25	0.05	1.34524	6.46154	56.6667	114.25	9.6	29.5	3.17	13	0.04
苏朝鹤	252.369	0	64	0	0	0	0	2	#NULL!	#NULL!	#NULL!	#NULL!	#NULL!	#NULL!	#NULL!	#NULL!	#NULL!	#NULL!	#NULL!	#NULL!	#NULL!	#NULL!	6.5	4.34	142	163	3.7	2.2	0.4	0.18	0.03	1.68182	5.5	74.0909	109.37	10.3	30.4	2.52	14.1	0.063
童春云	271.702	1	62	0	0	0	0	1	#NULL!	#NULL!	#NULL!	#NULL!	#NULL!	#NULL!	#NULL!	#NULL!	#NULL!	#NULL!	#NULL!	#NULL!	#NULL!	#NULL!	4.2	3.78	120	207	1.81	1.9	0.34	0.13	0.02	0.952632	5.58824	108.947	113.134	9.2	29.1	1.98	16.6	0.038
苏朝鹤	282.822	0	56	1	0	0	0	1	#NULL!	#NULL!	#NULL!	#NULL!	#NULL!	#NULL!	#NULL!	#NULL!	#NULL!	#NULL!	#NULL!	#NULL!	#NULL!	#NULL!	6.5	4.34	142	163	3.7	2.2	0.4	0.18	0.03	1.68182	5.5	74.0909	119.068	10.3	30.4	2.52	14.1	0.063
司得利	246.937	1	64	1	1	0	0	2	#NULL!	#NULL!	#NULL!	#NULL!	#NULL!	#NULL!	#NULL!	#NULL!	#NULL!	#NULL!	#NULL!	#NULL!	#NULL!	#NULL!	8.54	3.82	119	244	4.72	3.24	0.34	0.22	0.02	1.45679	9.52941	75.3086	134.32	9.5	29.5	2.76	15.9	0.05
张琳	216.673	0	68	1	0	0	0	1	#NULL!	#NULL!	#NULL!	#NULL!	#NULL!	#NULL!	#NULL!	#NULL!	#NULL!	#NULL!	#NULL!	#NULL!	#NULL!	#NULL!	6.9	4.35	136	196	4.5	1.6	0.52	0.17	0.03	2.8125	3.07692	122.5	92.43	9.8	38	2.9	12.8	0.05
姚卿卿	186.733	0	51	0	0	0	0	2	#NULL!	#NULL!	#NULL!	#NULL!	#NULL!	#NULL!	#NULL!	#NULL!	#NULL!	#NULL!	#NULL!	#NULL!	#NULL!	#NULL!	6.5	6.03	161	248	3.9	2.1	0.3	0.12	0.05	1.85714	7	118.095	114.117	10.3	28.2	2.51	14.9	0.007
刘沙沙	148.518	1	54	0	0	0	0	2	#NULL!	#NULL!	#NULL!	#NULL!	#NULL!	#NULL!	#NULL!	#NULL!	#NULL!	#NULL!	#NULL!	#NULL!	#NULL!	#NULL!	5.9	4.22	122	169	3.3	1.8	0.4	0.31	0.02	1.83333	4.5	93.8889	112.68	11.5	31.5	2.17	15.9	0.005
张琳	236.952	0	54	1	0	0	1	1	#NULL!	#NULL!	#NULL!	#NULL!	#NULL!	#NULL!	#NULL!	#NULL!	#NULL!	#NULL!	#NULL!	#NULL!	#NULL!	#NULL!	6.9	4.35	136	196	4.5	1.6	0.52	0.17	0.03	2.8125	3.07692	122.5	124.543	9.8	38	2.9	12.8	0.05
季艳娜	320.605	1	61	0	0	0	0	2	#NULL!	#NULL!	#NULL!	#NULL!	#NULL!	#NULL!	#NULL!	#NULL!	#NULL!	#NULL!	#NULL!	#NULL!	#NULL!	#NULL!	4	4.19	121	155	2.47	1.16	0.32	0.04	0.02	2.12931	3.625	133.621	104.886	10.3	27.6	2.88	14.1	0.07
崔书豪	255.851	0	61	0	0	0	0	1	#NULL!	#NULL!	#NULL!	#NULL!	#NULL!	#NULL!	#NULL!	#NULL!	#NULL!	#NULL!	#NULL!	#NULL!	#NULL!	#NULL!	5.31	4.47	135	214	2.3	2.6	0.37	0.03	0.02	0.884615	7.02703	82.3077	96.789	10.5	34.5	2.37	18.2	0.03
张永杰	198.649	0	36	1	0	0	0	1	#NULL!	#NULL!	#NULL!	#NULL!	#NULL!	#NULL!	#NULL!	#NULL!	#NULL!	#NULL!	#NULL!	#NULL!	#NULL!	#NULL!	7.36	5.39	166	227	5.65	1.27	0.38	0.03	0.04	4.44882	3.34211	178.74	126.926	10.8	33.7	3.48	12.5	0.04
王墨	271.145	0	57	0	0	0	0	1	#NULL!	#NULL!	#NULL!	#NULL!	#NULL!	#NULL!	#NULL!	#NULL!	#NULL!	#NULL!	#NULL!	#NULL!	#NULL!	#NULL!	5.5	4.81	137	234	3.1	1.8	0.37	0.19	0.03	1.72222	4.86486	130	118.456	8.8	40.5	2.64	12.6	0.033
王自行	146.18	0	63	1	0	0	0	1	#NULL!	#NULL!	#NULL!	#NULL!	#NULL!	#NULL!	#NULL!	#NULL!	#NULL!	#NULL!	#NULL!	#NULL!	#NULL!	#NULL!	6.3	4.85	148	285	3.89	1.93	0.4	0.06	0.02	2.01554	4.825	147.668	102.98	9.3	33.6	3.03	14.4	0.03
刘曜磊	261.674	0	56	0	0	0	0	2	#NULL!	#NULL!	#NULL!	#NULL!	#NULL!	#NULL!	#NULL!	#NULL!	#NULL!	#NULL!	#NULL!	#NULL!	#NULL!	#NULL!	7.2	5.66	167	190	3.7	2.8	0.66	0.05	0.04	1.32143	4.24242	67.8571	125.94	11	33.8	2.71	13.1	0.127
饶培裴	202.168	1	42	0	0	1	0	2	#NULL!	#NULL!	#NULL!	#NULL!	#NULL!	#NULL!	#NULL!	#NULL!	#NULL!	#NULL!	#NULL!	#NULL!	#NULL!	#NULL!	5.1	4.48	141	266	2.36	2.24	0.36	0.11	0.04	1.05357	6.22222	118.75	122.835	11.6	33.5	2.29	15.9	0.02
陈丽娟	188.17	1	56	0	0	1	0	1	#NULL!	#NULL!	#NULL!	#NULL!	#NULL!	#NULL!	#NULL!	#NULL!	#NULL!	#NULL!	#NULL!	#NULL!	#NULL!	#NULL!	4.8	4.02	124	262	2.67	1.77	0.35	0	0	1.50847	5.05714	148.023	118.56	10.2	27.9	2.16	16.7	0.03
郝玉乐	300.486	1	51	0	0	0	0	0	#NULL!	#NULL!	#NULL!	#NULL!	#NULL!	#NULL!	#NULL!	#NULL!	#NULL!	#NULL!	#NULL!	#NULL!	#NULL!	#NULL!	6.1	4.36	112	185	3.8	1.9	0.32	0.05	0.04	2	5.9375	97.3684	124.279	10	37.3	2.84	12.2	0.078
蔡红奎	313.404	0	52	1	0	0	0	3	#NULL!	#NULL!	#NULL!	#NULL!	#NULL!	#NULL!	#NULL!	#NULL!	#NULL!	#NULL!	#NULL!	#NULL!	#NULL!	#NULL!	4.5	4.36	138	148	2.4	1.3	0.71	0.08	0.01	1.84615	1.83099	113.846	104.691	9.2	36.1	2.89	12.7	0.04
马文博	279.395	0	51	1	1	0	0	1	#NULL!	#NULL!	#NULL!	#NULL!	#NULL!	#NULL!	#NULL!	#NULL!	#NULL!	#NULL!	#NULL!	#NULL!	#NULL!	#NULL!	6.9	4.22	138	154	3.9	2.35	0.39	0.22	0.04	1.65957	6.02564	65.5319	120.533	11.2	33	2.21	14.9	0.042
杨玉光	190.418	0	55	0	0	0	1	1	#NULL!	#NULL!	#NULL!	#NULL!	#NULL!	#NULL!	#NULL!	#NULL!	#NULL!	#NULL!	#NULL!	#NULL!	#NULL!	#NULL!	5.66	4.47	136	216	3.65	1.44	0.45	0.1	0.02	2.53472	3.2	150	87.217	10.6	28.1	2.45	14.8	0.0281
肖丹	272.742	1	35	0	0	0	0	1	#NULL!	#NULL!	#NULL!	#NULL!	#NULL!	#NULL!	#NULL!	#NULL!	#NULL!	#NULL!	#NULL!	#NULL!	#NULL!	#NULL!	5.84	3.65	107	249	2.37	2.58	0.4	0.44	0.05	0.918605	6.45	96.5116	105.2	9.4	35.7	2.23	16.1	0.03
陈晓杰	154.296	0	75	0	0	0	0	1	#NULL!	#NULL!	#NULL!	#NULL!	#NULL!	#NULL!	#NULL!	#NULL!	#NULL!	#NULL!	#NULL!	#NULL!	#NULL!	#NULL!	4.1	5.28	172	169	1.48	2.16	0.32	0.12	0.02	0.685185	6.75	78.2407	108.51	10.6	36.4	2.21	16.1	0.05
马勇	287.56	0	58	0	0	0	0	1	#NULL!	#NULL!	#NULL!	#NULL!	#NULL!	#NULL!	#NULL!	#NULL!	#NULL!	#NULL!	#NULL!	#NULL!	#NULL!	#NULL!	7	5.05	156	269	4.6	1.86	0.42	0.08	0.04	2.47312	4.42857	144.624	109.443	10.2	30.5	3.03	14.1	0.088
秦志明	303.296	0	65	1	0	1	0	0	#NULL!	#NULL!	#NULL!	#NULL!	#NULL!	#NULL!	#NULL!	#NULL!	#NULL!	#NULL!	#NULL!	#NULL!	#NULL!	#NULL!	7.1	4.66	141	123	4.06	2.39	0.46	0.15	0.04	1.69874	5.19565	51.4644	108.524	10.1	32.9	2.95	15.2	0.062
赵玉珍	283.815	1	56	1	1	0	1	1	#NULL!	#NULL!	#NULL!	#NULL!	#NULL!	#NULL!	#NULL!	#NULL!	#NULL!	#NULL!	#NULL!	#NULL!	#NULL!	#NULL!	6.7	4.31	136	259	4.48	1.86	0.31	0.04	0.01	2.4086	6	139.247	117.227	8.8	28.9	3.29	15.3	0.04
唐永强	242.775	0	57	0	0	0	0	3	#NULL!	#NULL!	#NULL!	#NULL!	#NULL!	#NULL!	#NULL!	#NULL!	#NULL!	#NULL!	#NULL!	#NULL!	#NULL!	#NULL!	6.4	4.57	147	190	3.69	1.94	0.46	0.27	0.04	1.90206	4.21739	97.9381	126.608	10.4	34.4	2.45	16.6	0.06
马玉飞	243.9	0	55	0	0	0	0	1	#NULL!	#NULL!	#NULL!	#NULL!	#NULL!	#NULL!	#NULL!	#NULL!	#NULL!	#NULL!	#NULL!	#NULL!	#NULL!	#NULL!	6.8	4.68	149	292	3.2	2.8	0.3	0.41	0.06	1.14286	9.33333	104.286	102.55	11.1	31.9	2.94	14.8	0.033
史宁宁	210.247	1	21	0	0	0	0	2	#NULL!	#NULL!	#NULL!	#NULL!	#NULL!	#NULL!	#NULL!	#NULL!	#NULL!	#NULL!	#NULL!	#NULL!	#NULL!	#NULL!	4.87	4.26	134	274	2.7	1.76	0.26	0.11	0.03	1.53409	6.76923	155.682	113.802	10.9	29.9	2.46	15.1	0.04
马为民	235.265	0	53	1	0	1	1	2	#NULL!	#NULL!	#NULL!	#NULL!	#NULL!	#NULL!	#NULL!	#NULL!	#NULL!	#NULL!	#NULL!	#NULL!	#NULL!	#NULL!	6.45	5.43	166	209	3.85	1.98	0.48	0.07	0.06	1.94444	4.125	105.556	112.924	10.9	39.6	2.6	14.6	0.04
申永涛	278.482	0	39	0	0	0	0	2	#NULL!	#NULL!	#NULL!	#NULL!	#NULL!	#NULL!	#NULL!	#NULL!	#NULL!	#NULL!	#NULL!	#NULL!	#NULL!	#NULL!	8.17	4.97	145.1	234	5.06	1.9	0.75	0.42	0.04	2.66316	2.53333	123.158	98.71	11.6	31.8	2.29	15.8	0.07
李军营	222.371	0	35	1	0	0	0	1	#NULL!	#NULL!	#NULL!	#NULL!	#NULL!	#NULL!	#NULL!	#NULL!	#NULL!	#NULL!	#NULL!	#NULL!	#NULL!	#NULL!	6.8	4.5	138	246	3.3	2.6	0.67	0.29	0.04	1.26923	3.8806	94.6154	140.158	9.3	30.7	2.02	14.5	0.05
张森	216.204	0	54	1	0	0	0	1	#NULL!	#NULL!	#NULL!	#NULL!	#NULL!	#NULL!	#NULL!	#NULL!	#NULL!	#NULL!	#NULL!	#NULL!	#NULL!	#NULL!	5.1	4.51	145	172	3.1	1.42	0.43	0.14	0.01	2.1831	3.30233	121.127	105.208	10.4	32.3	2.42	16	0.08
符杰	180.645	0	62	0	1	0	0	1	#NULL!	#NULL!	#NULL!	#NULL!	#NULL!	#NULL!	#NULL!	#NULL!	#NULL!	#NULL!	#NULL!	#NULL!	#NULL!	#NULL!	7.7	6.12	134	295	5.64	1.09	0.82	0.11	0.05	5.17431	1.32927	270.642	100.99	10.8	31.6	2.94	13.6	0.034
许凤新	287.533	0	65	0	0	0	1	2	#NULL!	#NULL!	#NULL!	#NULL!	#NULL!	#NULL!	#NULL!	#NULL!	#NULL!	#NULL!	#NULL!	#NULL!	#NULL!	#NULL!	4.6	4.37	129	263	3	1.2	0.29	0.1	0.03	2.5	4.13793	219.167	128.721	9.7	35	2.29	14.7	0.081
周丹	277.409	1	49	1	0	0	0	1	#NULL!	#NULL!	#NULL!	#NULL!	#NULL!	#NULL!	#NULL!	#NULL!	#NULL!	#NULL!	#NULL!	#NULL!	#NULL!	#NULL!	3.6	3.73	97	186	1.98	0.99	0.6	0.01	0.02	2	1.65	187.879	105.504	10.5	27.7	2.23	15.6	0.138
王海昌	347.165	0	46	0	0	0	0	2	#NULL!	#NULL!	#NULL!	#NULL!	#NULL!	#NULL!	#NULL!	#NULL!	#NULL!	#NULL!	#NULL!	#NULL!	#NULL!	#NULL!	4.9	4.92	157	153	2.9	1.4	0.33	0.19	0.03	2.07143	4.24242	109.286	112.86	9.9	38	2.17	13.3	0.039
邓学丽	208.166	1	49	1	0	0	0	1	#NULL!	#NULL!	#NULL!	#NULL!	#NULL!	#NULL!	#NULL!	#NULL!	#NULL!	#NULL!	#NULL!	#NULL!	#NULL!	#NULL!	7.6	3.95	131	323	5	2.19	0.3	0.08	0.03	2.28311	7.3	147.489	123.972	9.8	32.4	3.01	13.1	0.06
张保玉	227.652	0	54	0	0	0	0	2	#NULL!	#NULL!	#NULL!	#NULL!	#NULL!	#NULL!	#NULL!	#NULL!	#NULL!	#NULL!	#NULL!	#NULL!	#NULL!	#NULL!	5.46	4.71	144	214	2.75	2.21	0.32	0.14	0.04	1.24434	6.90625	96.8326	125.32	11.8	29.8	2.97	14.1	0.1
李建设	240.454	0	80	1	0	0	0	2	#NULL!	#NULL!	#NULL!	#NULL!	#NULL!	#NULL!	#NULL!	#NULL!	#NULL!	#NULL!	#NULL!	#NULL!	#NULL!	#NULL!	5.9	4.69	146	270	3.36	1.92	0.48	0.09	0.04	1.75	4	140.625	126.758	10.8	28.6	2.19	14.8	0.113
张连科	206.431	0	64	0	0	1	1	1	#NULL!	#NULL!	#NULL!	#NULL!	#NULL!	#NULL!	#NULL!	#NULL!	#NULL!	#NULL!	#NULL!	#NULL!	#NULL!	#NULL!	4.1	4	131	172	2.01	1.611	0.37	0.07	0.04	1.24767	4.35405	106.766	126.97	10.7	31.2	2.78	15.3	0.09
马鸿	256.021	0	64	1	0	0	0	2	#NULL!	#NULL!	#NULL!	#NULL!	#NULL!	#NULL!	#NULL!	#NULL!	#NULL!	#NULL!	#NULL!	#NULL!	#NULL!	#NULL!	4.5	4.93	155	175	2.58	1.32	0.4	0.17	0.03	1.95455	3.3	132.576	127.29	9.8	42.6	2.87	14.8	0.02
赵芬英	277.83	1	60	0	1	0	0	1	#NULL!	#NULL!	#NULL!	#NULL!	#NULL!	#NULL!	#NULL!	#NULL!	#NULL!	#NULL!	#NULL!	#NULL!	#NULL!	#NULL!	6.3	4.19	132	286	4.6	1.3	0.35	0.06	0.03	3.53846	3.71429	220	138.202	10.2	30.5	2.39	16.7	0.028
徐建昌	273.277	0	59	0	1	0	0	1	#NULL!	#NULL!	#NULL!	#NULL!	#NULL!	#NULL!	#NULL!	#NULL!	#NULL!	#NULL!	#NULL!	#NULL!	#NULL!	#NULL!	4.7	4.57	135	288	2.3	2	0.36	0.08	0.03	1.15	5.55556	144	119.89	10.7	36	2.25	14.8	0.2
赵焕芝	248.187	1	63	1	0	0	1	1	#NULL!	#NULL!	#NULL!	#NULL!	#NULL!	#NULL!	#NULL!	#NULL!	#NULL!	#NULL!	#NULL!	#NULL!	#NULL!	#NULL!	4.9	4.16	122	242	2.39	1.94	0.5	0.05	0.02	1.23196	3.88	124.742	121.71	11	29.7	2.61	16.2	0.055
丁改亮	284.171	0	53	0	0	0	0	1	#NULL!	#NULL!	#NULL!	#NULL!	#NULL!	#NULL!	#NULL!	#NULL!	#NULL!	#NULL!	#NULL!	#NULL!	#NULL!	#NULL!	6.3	4.75	136	234	3.4	2.3	0.5	0.04	0.01	1.47826	4.6	101.739	123.095	10.3	28.2	2.85	14	0.037
张训全	332.896	0	53	0	0	0	0	3	#NULL!	#NULL!	#NULL!	#NULL!	#NULL!	#NULL!	#NULL!	#NULL!	#NULL!	#NULL!	#NULL!	#NULL!	#NULL!	#NULL!	6.54	5.04	141.1	225	3.98	1.94	0.49	0.09	0.05	2.05155	3.95918	115.979	127.923	11	30.6	3.09	14.6	0.06
郝红杰	219.154	0	72	0	0	0	1	2	#NULL!	#NULL!	#NULL!	#NULL!	#NULL!	#NULL!	#NULL!	#NULL!	#NULL!	#NULL!	#NULL!	#NULL!	#NULL!	#NULL!	5.3	4.49	146	310	3.16	1.4	0.55	0.14	0.06	2.25714	2.54545	221.429	119.05	10.2	29.6	2.11	15.3	0.536
查秋果	287.91	1	40	0	0	1	0	1	#NULL!	#NULL!	#NULL!	#NULL!	#NULL!	#NULL!	#NULL!	#NULL!	#NULL!	#NULL!	#NULL!	#NULL!	#NULL!	#NULL!	8	4	115	225	5.1	2.2	0.48	0.15	0.15	2.31818	4.58333	102.273	93.973	10.7	28.7	2.29	13.9	0.064
吴东升	267.921	0	66	1	0	0	0	2	#NULL!	#NULL!	#NULL!	#NULL!	#NULL!	#NULL!	#NULL!	#NULL!	#NULL!	#NULL!	#NULL!	#NULL!	#NULL!	#NULL!	7.32	4.27	144	236	4.73	2.03	0.42	0.13	0.02	2.33005	4.83333	116.256	134.204	10.2	26.5	2.31	17.3	0.06
樊建军	199.474	0	43	1	0	0	0	2	#NULL!	#NULL!	#NULL!	#NULL!	#NULL!	#NULL!	#NULL!	#NULL!	#NULL!	#NULL!	#NULL!	#NULL!	#NULL!	#NULL!	8	4.59	138	281	4.86	2.42	0.48	0.18	0.06	2.00826	5.04167	116.116	128.91	10.3	26.1	3.34	14.8	0.211
李红奇	266.566	0	48	0	0	1	0	1	#NULL!	#NULL!	#NULL!	#NULL!	#NULL!	#NULL!	#NULL!	#NULL!	#NULL!	#NULL!	#NULL!	#NULL!	#NULL!	#NULL!	9	4.76	144	263	5.7	2.4	0.52	0.29	0.05	2.375	4.61538	109.583	116.094	8.7	30.1	2.12	14.6	0.043
徐英	316.755	1	67	0	0	0	0	2	#NULL!	#NULL!	#NULL!	#NULL!	#NULL!	#NULL!	#NULL!	#NULL!	#NULL!	#NULL!	#NULL!	#NULL!	#NULL!	#NULL!	4.7	4.97	149	257	2.53	1.82	0.3	0.04	0.02	1.39011	6.06667	141.209	133.433	10.2	27.7	2.63	15.2	0.035
张建民	255.501	0	71	1	0	0	1	1	#NULL!	#NULL!	#NULL!	#NULL!	#NULL!	#NULL!	#NULL!	#NULL!	#NULL!	#NULL!	#NULL!	#NULL!	#NULL!	#NULL!	7.1	5.11	148	193	4.8	1.7	0.37	0.21	0.03	2.82353	4.59459	113.529	107.67	8.8	26.7	1.96	12.9	0.042
刘秋峡	238.693	0	62	0	0	0	0	1	#NULL!	#NULL!	#NULL!	#NULL!	#NULL!	#NULL!	#NULL!	#NULL!	#NULL!	#NULL!	#NULL!	#NULL!	#NULL!	#NULL!	5.9	4.57	145	211	3.37	1.8	0.6	0.1	0.03	1.87222	3	117.222	112.352	10	29.2	2.63	15.8	0.07
夏艳勤	249.727	1	43	0	0	0	0	2	#NULL!	#NULL!	#NULL!	#NULL!	#NULL!	#NULL!	#NULL!	#NULL!	#NULL!	#NULL!	#NULL!	#NULL!	#NULL!	#NULL!	7.42	3.98	131	190	4.59	2.32	0.37	0.11	0.02	1.97845	6.27027	81.8966	129.357	10.5	30.9	3.22	14.6	0.06
毛予	286.315	1	59	1	1	1	1	2	#NULL!	#NULL!	#NULL!	#NULL!	#NULL!	#NULL!	#NULL!	#NULL!	#NULL!	#NULL!	#NULL!	#NULL!	#NULL!	#NULL!	5	4.14	125	174	2.92	1.61	0.34	0.1	0.03	1.81366	4.73529	108.075	119.96	11.7	29.8	3.06	14.9	0.03
宋文倩	220.825	1	39	1	0	1	1	1	#NULL!	#NULL!	#NULL!	#NULL!	#NULL!	#NULL!	#NULL!	#NULL!	#NULL!	#NULL!	#NULL!	#NULL!	#NULL!	#NULL!	4.3	4.19	128	202	2.48	1.26	0.36	0.18	0.02	1.96825	3.5	160.317	79.468	9.4	33.4	3.05	14.9	0.055
周天才	158.577	0	39	0	0	0	0	2	#NULL!	#NULL!	#NULL!	#NULL!	#NULL!	#NULL!	#NULL!	#NULL!	#NULL!	#NULL!	#NULL!	#NULL!	#NULL!	#NULL!	6.2	4.76	142	192	3.78	1.84	0.46	0.08	0.04	2.05435	4	104.348	127.923	10.6	25.3	2.3	14.9	0.074
张奇	260.297	0	60	0	0	1	1	1	#NULL!	#NULL!	#NULL!	#NULL!	#NULL!	#NULL!	#NULL!	#NULL!	#NULL!	#NULL!	#NULL!	#NULL!	#NULL!	#NULL!	8.9	5.29	165	283	5.23	2.79	0.65	0.17	0.06	1.87455	4.29231	101.434	139.076	10	29.7	3.41	13.6	0.032
李存福	300.287	0	59	1	1	0	0	1	#NULL!	#NULL!	#NULL!	#NULL!	#NULL!	#NULL!	#NULL!	#NULL!	#NULL!	#NULL!	#NULL!	#NULL!	#NULL!	#NULL!	9.4	4.3	141	223	5.82	2.82	0.68	0.04	0.05	2.06383	4.14706	79.078	93.352	10.5	28.5	2.89	13.8	0.085
李影	214.612	1	37	0	1	0	0	2	#NULL!	#NULL!	#NULL!	#NULL!	#NULL!	#NULL!	#NULL!	#NULL!	#NULL!	#NULL!	#NULL!	#NULL!	#NULL!	#NULL!	4.76	4.44	137	139	2.78	1.59	0.25	0.13	0.02	1.74843	6.36	87.4214	132.73	10.1	25.2	3.46	14.8	0.15
薛平	168.385	1	49	0	1	0	0	1	#NULL!	#NULL!	#NULL!	#NULL!	#NULL!	#NULL!	#NULL!	#NULL!	#NULL!	#NULL!	#NULL!	#NULL!	#NULL!	#NULL!	4.98	4.53	130	290	2.95	1.49	0.41	0.11	0.02	1.97987	3.63415	194.631	88.397	9.5	33.5	2.39	15.3	0.14
皇甫泽顺	264.305	0	59	1	0	0	0	2	#NULL!	#NULL!	#NULL!	#NULL!	#NULL!	#NULL!	#NULL!	#NULL!	#NULL!	#NULL!	#NULL!	#NULL!	#NULL!	#NULL!	5.2	4.31	129	165	2.5	2	0.59	0.07	0.02	1.25	3.38983	82.5	146.75	9.7	38	2.94	11.4	0.015
侯汉成	281.415	0	62	1	0	1	1	1	#NULL!	#NULL!	#NULL!	#NULL!	#NULL!	#NULL!	#NULL!	#NULL!	#NULL!	#NULL!	#NULL!	#NULL!	#NULL!	#NULL!	5.8	4.45	138	177	3.92	1.2	0.34	0.3	0.03	3.26667	3.52941	147.5	113.018	10.2	28.2	2.87	14.7	0.03
熊兰芹	273.662	1	78	0	0	0	0	1	#NULL!	#NULL!	#NULL!	#NULL!	#NULL!	#NULL!	#NULL!	#NULL!	#NULL!	#NULL!	#NULL!	#NULL!	#NULL!	#NULL!	5.42	4.17	125	217	3.71	1.33	0.32	0.04	0.01	2.78947	4.15625	163.158	124.681	10.4	25.8	1.87	16.8	0.08
孙吉祥	293.028	0	64	1	0	0	0	1	#NULL!	#NULL!	#NULL!	#NULL!	#NULL!	#NULL!	#NULL!	#NULL!	#NULL!	#NULL!	#NULL!	#NULL!	#NULL!	#NULL!	5.2	4.46	140	215	3.3	1.29	0.45	0.13	0.03	2.55814	2.86667	166.667	25.98	11	33.4	2.5	15.4	0.05
庞永福	144.834	0	75	0	0	0	0	1	#NULL!	#NULL!	#NULL!	#NULL!	#NULL!	#NULL!	#NULL!	#NULL!	#NULL!	#NULL!	#NULL!	#NULL!	#NULL!	#NULL!	6.5	3.99	125	203	4.46	1.51	0.38	0.11	0.11	2.95364	3.97368	134.437	116.828	10.6	24.6	2.19	15.6	0.121
陈化芝	230.678	0	59	1	0	1	1	2	#NULL!	#NULL!	#NULL!	#NULL!	#NULL!	#NULL!	#NULL!	#NULL!	#NULL!	#NULL!	#NULL!	#NULL!	#NULL!	#NULL!	4.5	5.4	166	144	3	1	0.3	0.14	0.03	3	3.33333	144	100.05	10.1	32.1	3.03	14.7	0.129
	#NULL!	#NULL!	#NULL!	#NULL!	#NULL!	#NULL!	#NULL!	#NULL!	#NULL!	#NULL!	#NULL!	#NULL!	#NULL!	#NULL!	#NULL!	#NULL!	#NULL!	#NULL!	#NULL!	#NULL!	#NULL!	#NULL!	#NULL!	#NULL!	#NULL!	#NULL!	#NULL!	#NULL!	#NULL!	#NULL!	#NULL!	#NULL!	#NULL!	#NULL!	#NULL!	#NULL!	#NULL!	#NULL!	#NULL!	#NULL!
	#NULL!	#NULL!	#NULL!	#NULL!	#NULL!	#NULL!	#NULL!	#NULL!	#NULL!	#NULL!	#NULL!	#NULL!	#NULL!	#NULL!	#NULL!	#NULL!	#NULL!	#NULL!	#NULL!	#NULL!	#NULL!	#NULL!	#NULL!	#NULL!	#NULL!	#NULL!	#NULL!	#NULL!	#NULL!	#NULL!	#NULL!	#NULL!	#NULL!	#NULL!	#NULL!	#NULL!	#NULL!	#NULL!	#NULL!	#NULL!
	#NULL!	#NULL!	#NULL!	#NULL!	#NULL!	#NULL!	#NULL!	#NULL!	#NULL!	#NULL!	#NULL!	#NULL!	#NULL!	#NULL!	#NULL!	#NULL!	#NULL!	#NULL!	#NULL!	#NULL!	#NULL!	#NULL!	#NULL!	#NULL!	#NULL!	#NULL!	#NULL!	#NULL!	#NULL!	#NULL!	#NULL!	#NULL!	#NULL!	#NULL!	#NULL!	#NULL!	#NULL!	#NULL!	#NULL!	#NULL!
	#NULL!	#NULL!	#NULL!	#NULL!	#NULL!	#NULL!	#NULL!	#NULL!	#NULL!	#NULL!	#NULL!	#NULL!	#NULL!	#NULL!	#NULL!	#NULL!	#NULL!	#NULL!	#NULL!	#NULL!	#NULL!	#NULL!	#NULL!	#NULL!	#NULL!	#NULL!	#NULL!	#NULL!	#NULL!	#NULL!	#NULL!	#NULL!	#NULL!	#NULL!	#NULL!	#NULL!	#NULL!	#NULL!	#NULL!	#NULL!
	#NULL!	#NULL!	#NULL!	#NULL!	#NULL!	#NULL!	#NULL!	#NULL!	#NULL!	#NULL!	#NULL!	#NULL!	#NULL!	#NULL!	#NULL!	#NULL!	#NULL!	#NULL!	#NULL!	#NULL!	#NULL!	#NULL!	#NULL!	#NULL!	#NULL!	#NULL!	#NULL!	#NULL!	#NULL!	#NULL!	#NULL!	#NULL!	#NULL!	#NULL!	#NULL!	#NULL!	#NULL!	#NULL!	#NULL!	#NULL!
	#NULL!	#NULL!	#NULL!	#NULL!	#NULL!	#NULL!	#NULL!	#NULL!	#NULL!	#NULL!	#NULL!	#NULL!	#NULL!	#NULL!	#NULL!	#NULL!	#NULL!	#NULL!	#NULL!	#NULL!	#NULL!	#NULL!	#NULL!	#NULL!	#NULL!	#NULL!	#NULL!	#NULL!	#NULL!	#NULL!	#NULL!	#NULL!	#NULL!	#NULL!	#NULL!	#NULL!	#NULL!	#NULL!	#NULL!	#NULL!
	#NULL!	#NULL!	#NULL!	#NULL!	#NULL!	#NULL!	#NULL!	#NULL!	#NULL!	#NULL!	#NULL!	#NULL!	#NULL!	#NULL!	#NULL!	#NULL!	#NULL!	#NULL!	#NULL!	#NULL!	#NULL!	#NULL!	#NULL!	#NULL!	#NULL!	#NULL!	#NULL!	#NULL!	#NULL!	#NULL!	#NULL!	#NULL!	#NULL!	#NULL!	#NULL!	#NULL!	#NULL!	#NULL!	#NULL!	#NULL!
	#NULL!	#NULL!	#NULL!	#NULL!	#NULL!	#NULL!	#NULL!	#NULL!	#NULL!	#NULL!	#NULL!	#NULL!	#NULL!	#NULL!	#NULL!	#NULL!	#NULL!	#NULL!	#NULL!	#NULL!	#NULL!	#NULL!	#NULL!	#NULL!	#NULL!	#NULL!	#NULL!	#NULL!	#NULL!	#NULL!	#NULL!	#NULL!	#NULL!	#NULL!	#NULL!	#NULL!	#NULL!	#NULL!	#NULL!	#NULL!
	#NULL!	#NULL!	#NULL!	#NULL!	#NULL!	#NULL!	#NULL!	#NULL!	#NULL!	#NULL!	#NULL!	#NULL!	#NULL!	#NULL!	#NULL!	#NULL!	#NULL!	#NULL!	#NULL!	#NULL!	#NULL!	#NULL!	#NULL!	#NULL!	#NULL!	#NULL!	#NULL!	#NULL!	#NULL!	#NULL!	#NULL!	#NULL!	#NULL!	#NULL!	#NULL!	#NULL!	#NULL!	#NULL!	#NULL!	#NULL!
	#NULL!	#NULL!	#NULL!	#NULL!	#NULL!	#NULL!	#NULL!	#NULL!	#NULL!	#NULL!	#NULL!	#NULL!	#NULL!	#NULL!	#NULL!	#NULL!	#NULL!	#NULL!	#NULL!	#NULL!	#NULL!	#NULL!	#NULL!	#NULL!	#NULL!	#NULL!	#NULL!	#NULL!	#NULL!	#NULL!	#NULL!	#NULL!	#NULL!	#NULL!	#NULL!	#NULL!	#NULL!	#NULL!	#NULL!	#NULL!
	#NULL!	#NULL!	#NULL!	#NULL!	#NULL!	#NULL!	#NULL!	#NULL!	#NULL!	#NULL!	#NULL!	#NULL!	#NULL!	#NULL!	#NULL!	#NULL!	#NULL!	#NULL!	#NULL!	#NULL!	#NULL!	#NULL!	#NULL!	#NULL!	#NULL!	#NULL!	#NULL!	#NULL!	#NULL!	#NULL!	#NULL!	#NULL!	#NULL!	#NULL!	#NULL!	#NULL!	#NULL!	#NULL!	#NULL!	#NULL!
	#NULL!	#NULL!	#NULL!	#NULL!	#NULL!	#NULL!	#NULL!	#NULL!	#NULL!	#NULL!	#NULL!	#NULL!	#NULL!	#NULL!	#NULL!	#NULL!	#NULL!	#NULL!	#NULL!	#NULL!	#NULL!	#NULL!	#NULL!	#NULL!	#NULL!	#NULL!	#NULL!	#NULL!	#NULL!	#NULL!	#NULL!	#NULL!	#NULL!	#NULL!	#NULL!	#NULL!	#NULL!	#NULL!	#NULL!	#NULL!
	#NULL!	#NULL!	#NULL!	#NULL!	#NULL!	#NULL!	#NULL!	#NULL!	#NULL!	#NULL!	#NULL!	#NULL!	#NULL!	#NULL!	#NULL!	#NULL!	#NULL!	#NULL!	#NULL!	#NULL!	#NULL!	#NULL!	#NULL!	#NULL!	#NULL!	#NULL!	#NULL!	#NULL!	#NULL!	#NULL!	#NULL!	#NULL!	#NULL!	#NULL!	#NULL!	#NULL!	#NULL!	#NULL!	#NULL!	#NULL!
	#NULL!	#NULL!	#NULL!	#NULL!	#NULL!	#NULL!	#NULL!	#NULL!	#NULL!	#NULL!	#NULL!	#NULL!	#NULL!	#NULL!	#NULL!	#NULL!	#NULL!	#NULL!	#NULL!	#NULL!	#NULL!	#NULL!	#NULL!	#NULL!	#NULL!	#NULL!	#NULL!	#NULL!	#NULL!	#NULL!	#NULL!	#NULL!	#NULL!	#NULL!	#NULL!	#NULL!	#NULL!	#NULL!	#NULL!	#NULL!
	#NULL!	#NULL!	#NULL!	#NULL!	#NULL!	#NULL!	#NULL!	#NULL!	#NULL!	#NULL!	#NULL!	#NULL!	#NULL!	#NULL!	#NULL!	#NULL!	#NULL!	#NULL!	#NULL!	#NULL!	#NULL!	#NULL!	#NULL!	#NULL!	#NULL!	#NULL!	#NULL!	#NULL!	#NULL!	#NULL!	#NULL!	#NULL!	#NULL!	#NULL!	#NULL!	#NULL!	#NULL!	#NULL!	#NULL!	#NULL!
	#NULL!	#NULL!	#NULL!	#NULL!	#NULL!	#NULL!	#NULL!	#NULL!	#NULL!	#NULL!	#NULL!	#NULL!	#NULL!	#NULL!	#NULL!	#NULL!	#NULL!	#NULL!	#NULL!	#NULL!	#NULL!	#NULL!	#NULL!	#NULL!	#NULL!	#NULL!	#NULL!	#NULL!	#NULL!	#NULL!	#NULL!	#NULL!	#NULL!	#NULL!	#NULL!	#NULL!	#NULL!	#NULL!	#NULL!	#NULL!
	#NULL!	#NULL!	#NULL!	#NULL!	#NULL!	#NULL!	#NULL!	#NULL!	#NULL!	#NULL!	#NULL!	#NULL!	#NULL!	#NULL!	#NULL!	#NULL!	#NULL!	#NULL!	#NULL!	#NULL!	#NULL!	#NULL!	#NULL!	#NULL!	#NULL!	#NULL!	#NULL!	#NULL!	#NULL!	#NULL!	#NULL!	#NULL!	#NULL!	#NULL!	#NULL!	#NULL!	#NULL!	#NULL!	#NULL!	#NULL!
	#NULL!	#NULL!	#NULL!	#NULL!	#NULL!	#NULL!	#NULL!	#NULL!	#NULL!	#NULL!	#NULL!	#NULL!	#NULL!	#NULL!	#NULL!	#NULL!	#NULL!	#NULL!	#NULL!	#NULL!	#NULL!	#NULL!	#NULL!	#NULL!	#NULL!	#NULL!	#NULL!	#NULL!	#NULL!	#NULL!	#NULL!	#NULL!	#NULL!	#NULL!	#NULL!	#NULL!	#NULL!	#NULL!	#NULL!	#NULL!
