# Supplementary material for: Association of plasma sphingosine-1-phosphate levels with disease severity and prognosis after intracerebral hemorrhage
Source: Front Neurol. 2024 Apr 3;15:1365902. doi: 10.3389/fneur.2024.1365902 (PMC11021779; doi:10.3389/fneur.2024.1365902)
Supplement: Supplementary file 2 [file Table_2.XLSX]

## Sheet: 无标题2
@90daymRs	浓度分组	AdmissionmRs	ICHLocation	IVE	严重程度分组	预后分组	S1P	出血量	肺部感染	手术	ICU	Gender	Age	Hypertension	Diabetes	smoke	drink	NHISS	dischangeMRS	hospitaldays	Headache	fever	Vomit	Consciousnessdisorders	Seizures	Limbweakness	ESR	CRP	WBC	RBC	HB	PLT	NEU	LYM	MON	Eosinophil	Basophil	NLR	LMR	PLR	肾小球滤过率	PT	APTT	FIB	TT	D二聚体
5	3	5	0	1	1	1	371.69	#NULL!	1	1	1	0	100	1	1	0	0	36	5	21	0	0	1	1	0	1	38	38.75	7.55	3.96	117.8	213	4.82	1.89	0.75	0.06	0.03	2.55026	2.52	112.698	95.97	11.6	26.6	2.5	14.2	0.54
3	2	4	0	0	1	0	282.08	12	1	0	1	0	47	1	0	0	1	24	4	20	0	0	0	1	0	1	32	9.9	19.62	4.12	136.6	246	18.44	0.57	0.61	0	0	32.3509	0.934426	431.579	103.38	10.9	24	2.7	12.6	1.17
5	3	4	0	1	1	1	314.85	#NULL!	1	1	1	0	64	1	0	1	1	33	5	5	0	0	1	0	0	0	27	25.9	6	4.62	135	315	4.04	1.3	0.49	0.14	0.02	3.10769	2.65306	242.308	104.739	10.9	26.2	3.39	14.7	0.06
5	3	5	0	0	1	1	307.39	14.44	1	1	1	0	28	0	0	1	1	31	5	4	0	0	0	1	0	1	136	19.6	8.7	4.64	147.8	255	7.25	0.84	0.57	0.04	0.01	8.63095	1.47368	303.571	100.68	10.3	31.5	2.5	12.8	0.08
4	2	3	0	1	0	1	291.98	#NULL!	1	1	1	1	15	0	0	0	0	0	5	1	0	1	0	0	0	0	3	14	12.7	2.16	65	159	11.72	0.8	0.09	0.09	0	14.65	8.88889	198.75	5.004	12.2	27.9	4.43	19.5	4.6
2	1	3	0	0	0	0	211.24	6.2	0	0	0	1	68	0	0	0	0	28	3	4	0	1	1	0	0	0	7	9.3	9.5	4.32	135.5	183	8.57	0.59	0.3	0	0.04	14.5254	1.96667	310.169	92.178	12	26.8	3.35	13.2	0.13
3	1	4	1	0	1	0	245.46	12.8	1	0	0	0	58	0	0	0	0	29	3	2	0	0	1	0	0	1	3.7	3.76	25.15	4.25	126.3	132	22.94	0.91	1.18	0.1	0.03	25.2088	0.771186	145.055	83.31	10.7	23.5	3.13	13	1.87
1	1	2	0	0	0	0	208.69	5.21	0	0	0	0	48	1	1	1	1	0	1	5	1	0	0	0	0	0	9.3	1.5	5.4	3.46	118	130	4.58	0.58	0.13	0.06	0.04	7.89655	4.46154	224.138	20.917	11.8	26.3	3.31	13.6	0.49
4	3	5	0	0	1	1	310.41	64.4	1	1	1	1	58	1	0	0	0	29	5	60	0	0	1	1	1	1	20	38.38	8.84	4.39	138.3	152	6.76	1.28	0.72	0.06	0.01	5.28125	1.77778	118.75	93.179	10.2	21.5	3	13.6	1.27
3	2	4	0	1	1	0	285.749	#NULL!	1	1	1	1	57	1	0	0	0	23	3	40	0	0	1	1	0	1	70	13.68	10.4	3.05	107	176	9.12	0.71	0.55	0.01	0.01	12.8451	1.29091	247.887	122.671	10.3	30	5.31	13.6	0.3
2	2	3	0	0	0	0	300.588	10.6	0	0	0	1	58	1	0	1	1	4	2	2	0	0	0	0	0	0	52	7.1	15.81	3.96	106.8	503	13.23	1.15	1.04	0.33	0.05	11.5043	1.10577	437.391	104.638	12.2	30.9	4.73	12.6	2.54
5	3	5	0	1	1	1	310.564	#NULL!	1	1	1	0	39	1	0	0	0	33	5	22	0	1	1	1	0	1	104	31.142	14.98	4.12	133.3	153	13.24	0.63	1.08	0	0.03	21.0159	0.583333	242.857	25.246	16	26.5	4.8	11.5	12.86
4	2	5	0	1	1	1	298.73	#NULL!	1	1	1	0	47	1	0	1	1	14	4	10	0	1	0	1	0	1	1	20	8.96	3.74	128.7	124	7.94	0.42	0.54	0.05	0.01	18.9048	0.777778	295.238	98	12	25.8	1.94	14.8	3.19
5	3	5	0	1	1	1	315.73	#NULL!	1	1	1	1	40	0	0	0	0	34	5	10	1	0	0	1	1	1	12	21	5.69	2.67	85.9	99	4.81	0.61	0.23	0	0.04	7.88525	2.65217	162.295	110.746	14.3	24.2	2.18	13.5	4.81
3	3	4	0	0	1	0	351.65	15	0	0	1	1	58	0	0	0	0	25	4	4	0	0	1	0	0	0	12	22.2	11.08	4.2	151.4	88	8.53	1.32	1.2	0	0.03	6.46212	1.1	66.6667	38.906	13.3	28.2	3.68	13.5	1.9
2	1	3	0	0	0	0	264.257	9.02	1	0	0	1	29	0	0	0	0	15	3	2	0	0	0	0	0	0	10	14.92	11.38	3.25	92	346	9.91	0.75	0.35	0.27	0.09	13.2133	2.14286	461.333	55.39	11.1	34.2	3.32	15.5	2.47
4	1	3	0	0	0	1	245.14	10.35	0	0	0	0	50	1	0	0	0	9	4	15	0	0	1	1	0	1	13	3.36	9.24	4.02	128.5	165	8.16	0.4	0.61	0.06	0.01	20.4	0.655738	412.5	82.26	11.7	25.3	3.24	13.4	3.02
2	1	2	0	0	0	0	227.78	2.46	0	0	0	0	37	1	1	0	1	6	4	4	0	0	0	0	0	1	5.1	1.5	12.9	5.11	163	126	11.96	0.58	0.36	0	0	20.6207	1.61111	217.241	88.805	11.6	30.8	1.74	16.2	0.77
3	1	4	0	1	1	0	263.472	#NULL!	1	1	1	1	53	0	0	0	0	0	5	1	0	1	0	0	0	0	5	10.143	8.2	3.73	112	243	6.87	0.74	0.47	0.09	0.02	9.28	1.57	189.19	104.187	11	25.8	5.5	13.5	1.16
5	3	4	0	0	1	1	303.276	44.1	1	1	0	0	53	0	0	0	0	0	5	31	1	0	1	0	0	0	32	22.92	11.9	4.55	151	464	9.84	1.32	0.67	0.04	0.04	7.45455	1.97015	351.515	108.641	10.5	34.7	3.82	11.3	0.291
3	2	4	0	0	1	0	276.5	34.6	0	1	1	0	55	1	1	1	0	14	4	13	0	0	1	1	0	1	11	4.99	7.81	4.05	123.5	221	7.17	0.36	0.28	0	0	19.9167	1.28571	613.889	92.542	10.7	24.4	3	13.3	0.21
4	2	3	0	1	0	1	276.356	#NULL!	1	0	1	0	43	0	0	0	0	21	4	59	1	0	1	1	0	1	2	2.59	10.51	4.67	137	143	8.99	0.73	0.78	0.01	0.01	12.3151	0.935897	195.89	92.64	10.9	35	2.22	13.5	0.97
1	1	1	0	0	0	0	200.19	6	0	0	0	0	67	0	0	1	1	0	1	2	0	1	0	0	0	0	1	1.5	11.78	6.04	170	192	10.51	0.67	0.55	0.02	0.02	15.6866	1.21818	286.567	93.55	9.7	44.6	1.69	20.8	0.19
3	2	5	1	0	1	0	288.35	23.02	1	0	0	0	47	1	0	0	0	24	4	4	0	1	1	1	0	1	24	12.238	11.3	4.64	142	301	9.86	0.78	0.62	0.01	0.02	12.641	1.25806	385.897	119.171	11.9	31.2	4.06	13.1	0.25
3	3	5	0	0	1	0	315.261	33.08	1	1	1	1	70	0	0	0	1	31	5	4	0	0	1	0	0	0	7	71.63	15.7	4.84	132	296	13.69	1.44	0.53	0	0.03	9.50694	2.71698	205.556	102.723	12.1	31.4	2.77	15.3	0.08
3	2	3	0	0	0	0	296.506	15.2	0	0	0	0	52	0	0	1	1	31	3	4	0	0	1	1	0	0	75	13.94	10.93	4.11	124.4	140	9.66	0.6	0.59	0.03	0.04	16.1	1.02	405	99.46	11	28.3	6.64	18.7	4.77
4	3	3	1	1	0	1	353.271	#NULL!	1	1	0	0	60	1	0	0	1	1	4	9	1	0	0	0	0	1	2.5	19.86	19.43	3.54	100.1	367	16.15	1.44	1.5	0.33	0.02	11.2153	0.96	254.861	13.672	12.6	29.9	7.49	11.7	1.97
4	2	4	0	0	1	1	282.47	26.32	1	1	1	0	41	0	1	0	0	29	4	30	0	1	0	1	0	1	54	12.306	10.36	4.36	118.4	160	9.3	0.46	0.58	0.01	0.01	20.2174	0.793103	347.826	97.89	12.9	26.8	4.21	11.5	1.09
6	3	4	0	1	1	1	336.36	#NULL!	1	0	1	1	52	1	0	0	0	17	5	2	0	1	1	0	0	0	69	14.098	10.7	4.27	144	322	9.22	1.14	0.3	0.02	0.01	8.08772	3.8	282.456	100.403	10.8	29.7	3.67	12.5	0.14
3	3	5	0	1	1	0	380.36	#NULL!	1	1	1	0	52	1	0	1	1	24	4	2	0	1	1	0	0	0	82	76	11.46	4.82	145	203	8.61	2.27	0.4	0.14	0.05	3.79295	5.675	89.4273	106.903	11.3	30.4	2.74	15.3	0.06
3	2	5	0	1	1	0	269.91	#NULL!	1	1	1	1	62	1	0	0	0	28	3	14	0	0	0	1	0	0	23	18.93	15.04	3.94	123.4	143	13.48	0.86	0.5	0.15	0.06	15.6744	1.72	166.279	104.3	14.3	28.7	3.85	15	2.19
3	1	3	0	0	0	0	249.4	6.3	0	0	0	0	59	0	0	0	0	0	3	4	1	0	0	0	0	0	66	1.16	6.7	2.76	84	317	5.19	0.99	0.37	0.12	0.03	5.24242	2.67568	320.202	66.204	11.3	34.6	4.19	14.1	0.37
5	3	4	0	1	1	1	318.063	#NULL!	1	1	1	0	82	0	0	0	0	13	5	17	0	0	1	1	0	1	11	12.65	12.7	4.55	139	269	11.18	0.61	0.9	0.01	0	18.3279	0.677778	440.984	116.359	12	30.3	5.26	11.9	0.32
2	1	3	0	0	0	0	242.206	5.98	0	0	0	0	53	0	0	0	0	0	2	2	0	0	0	0	0	0	81	4.8	4.79	4.05	119	259	3.72	0.69	0.26	0.11	0	5.3913	2.65385	375.362	80.344	10.5	30.1	2.39	15.7	0.07
3	3	5	0	1	1	0	327.83	#NULL!	1	1	1	0	66	0	0	1	1	31	5	23	1	0	1	1	0	1	57	68.5	13.4	4.12	139.7	97	12.42	0.55	0.4	0.01	0.01	22.5818	1.375	176.364	93.938	15.4	29.4	2.96	13.5	0.85
2	1	3	0	0	0	0	218.67	4	0	0	0	1	55	1	0	0	0	1	2	16	0	0	0	0	0	1	10	4.15	9.37	4.9	138.5	165	8.42	0.58	0.31	0.04	0.02	14.5172	1.87097	284.483	128.38	11.9	31.7	2.53	17.1	0.08
1	1	3	0	0	0	0	249.4	6.46	0	0	0	0	70	1	1	0	0	24	1	19	0	0	0	1	0	1	9	99.7	5.66	3.46	111.5	125	4.21	0.71	0.68	0.04	0.02	5.92958	1.04412	176.056	93.4	16.2	34.1	2.78	16.8	1.1
5	3	4	0	1	1	1	313.3	#NULL!	1	1	1	0	73	0	0	0	1	0	5	11	1	0	1	0	0	0	11	30.47	20.87	4.44	130.3	241	18.99	0.67	1.19	0	0.02	28.3433	0.563025	359.701	92.74	11.6	28.3	2.67	14.6	3.67
3	3	5	0	1	1	0	329.497	#NULL!	1	1	1	0	56	1	1	1	1	3	3	11	0	0	0	0	0	1	17	10.66	13.21	4.12	134.4	372	11.93	0.74	0.53	0	0.01	16.1216	1.39623	502.703	116.225	11.9	25.5	5.62	11.7	0.28
3	3	5	0	0	1	0	346.75	12.8	1	0	1	1	66	0	0	0	0	17	4	2	1	0	0	0	0	0	7.1	28.26	9.25	3.95	121.2	263	7.23	1.43	0.47	0.04	0.07	5.05594	3.04255	183.916	117.125	12.1	26.6	4.38	13.2	2.44
5	3	5	0	1	1	1	355.72	#NULL!	1	1	1	0	63	0	0	0	0	32	5	14	1	0	1	1	0	0	11	33.13	5.95	5.29	159	274	3.66	1.63	0.37	0.25	0.04	2.2454	4.40541	168.098	103.96	14.5	37.4	3.88	18.9	1.32
1	1	1	0	0	0	0	263.72	5	0	0	0	1	44	0	0	0	0	0	1	2	0	1	0	0	0	0	4	3.12	8.74	3.74	114.8	65	7.41	0.45	0.87	0	0	16.4667	0.517241	144.444	70.303	13.9	27.9	3.93	13.4	0.83
5	3	4	0	1	1	1	380.763	#NULL!	1	1	1	0	62	1	0	1	1	30	5	4	0	1	1	0	0	0	58	62.79	5.54	4.66	117	280	4.08	1.15	0.26	0.03	0.02	3.54783	4.42308	243.478	112.814	11	34.7	2.09	15.6	0.09
3	2	2	0	0	0	0	268.423	11.72	0	0	1	0	56	1	1	0	0	2	4	4	0	1	0	0	0	0	5	8.11	11.44	4.5	147.2	179	10.51	0.57	0.35	0	0	18.4386	1.62857	314.035	93.712	15.2	28.8	0.41	33.3	0.21
2	1	4	0	0	1	0	263.885	8.14	0	0	0	0	42	1	1	1	1	34	3	15	0	1	1	1	0	1	5	2.03	17.08	4.74	151	243	16.35	0.38	0.34	0	0.02	43.0263	1.11765	639.474	80.133	10.9	25	3.37	17.6	0.35
4	2	5	0	1	1	1	275.63	#NULL!	1	1	1	0	46	1	1	0	1	32	5	2	0	0	0	1	0	0	13	9.804	23.2	3.94	121	351	20.51	1.02	1.51	0.16	0	20.1078	0.675497	344.118	66.671	14.5	37.4	3.88	18.9	1.32
3	2	3	0	0	0	0	292.81	5.74	0	0	0	1	57	0	0	0	0	34	5	16	0	0	0	1	0	0	3	15	4.99	4.38	145	161	3.47	1.11	0.3	0.09	0.01	3.12613	3.7	145.045	101.876	10.9	31.5	2.67	14.1	0.03
3	3	5	0	0	1	0	348.474	34.48	1	1	1	0	43	0	0	0	0	31	5	39	1	0	1	1	0	1	43.7	20.4	10.72	2.84	82.4	446	7.6	1.64	1.04	0.4	0.04	4.63415	1.57692	271.951	65.83	15.7	37.4	3.74	14.3	0.67
4	2	4	0	0	1	1	288.71	15.68	1	0	1	1	66	1	0	0	0	4	4	4	0	0	0	0	1	0	23	9.88	3.16	3.35	111.1	89	2.42	0.47	0.26	0.01	0	5.14894	1.80769	189.362	121.56	11.9	31.3	2.08	17.2	4.71
3	1	3	0	0	0	0	256.408	3.6	0	0	0	1	52	1	1	0	0	13	3	2	0	1	1	0	0	1	39	4.36	3.16	3.35	111.1	89	2.42	0.47	0.26	0.01	0	5.14894	1.80769	189.362	121.56	11.9	31.3	2.08	17.2	4.71
3	3	5	1	1	1	0	315.257	#NULL!	1	1	1	0	51	0	0	1	1	11	3	34	1	0	0	1	0	1	18	37.8	10.94	4.28	103.5	250	9.18	1.18	0.55	0.02	0.01	7.77966	2.14545	211.864	105.63	9.6	29.6	3.06	18.4	0.31
3	1	3	0	0	0	0	232.984	3.52	0	0	0	0	61	1	0	0	0	14	3	26	1	0	0	1	0	1	31	2.79	7.16	4.16	124.8	242	5.48	0.89	0.57	0.17	0.04	6.1573	1.5614	271.91	19.939	10.2	27.9	3.79	17.3	0.24
3	1	4	0	0	1	0	265.714	11.9	0	0	0	0	48	1	0	1	0	4	3	30	0	0	0	1	0	1	4	5.2	14.5	4.27	142.9	192	13.53	0.45	0.52	0	0	30.0667	0.865385	426.667	104.66	11.6	29.7	2.81	14.9	1.98
4	3	4	0	1	1	1	320.71	#NULL!	1	1	1	1	48	1	1	1	0	4	4	2	0	1	0	1	0	0	7	18.7	8.51	4.33	144.7	148	6.94	1.17	0.38	0	0.02	5.93162	3.07895	126.496	106.119	11.2	20.2	2.96	12.9	0.72
3	3	5	0	1	1	0	321.22	#NULL!	1	1	1	1	59	1	0	0	0	30	5	17	1	1	1	1	0	0	52	89.2	7.84	4.42	130.7	149	6.04	1.32	0.46	0	0.01	4.57576	2.86957	112.879	84.679	10	28.6	2.92	13.4	0.38
3	1	4	0	0	1	0	222.35	9.4	0	0	0	0	48	1	0	0	0	17	4	4	0	0	1	0	0	0	52	14.344	6.72	2.47	72.2	259	6.25	0.2	0.23	0.04	0	31.25	0.869565	1295	7.521	11.6	27.7	3.43	14.8	0.4
4	1	3	0	0	0	1	256.026	19.66	1	1	1	0	55	1	0	1	1	1	5	14	1	0	1	0	0	0	11	0.8	6.36	4.41	119.1	239	4.51	1.21	0.52	0.1	0.02	3.72727	2.32692	197.521	102.617	11.7	26.4	3.48	13.1	0.15
2	1	3	0	0	0	0	193.287	4.24	0	0	0	1	45	0	0	0	0	7	3	2	0	0	0	0	0	1	68	0.75	9	4.23	137	145	8.2	0.54	0.26	0	0	15.1852	2.07692	268.519	127.339	11.4	26.2	2.83	15.3	0.16
6	3	5	0	1	1	1	335.692	#NULL!	1	1	1	1	74	0	0	0	0	26	5	6	1	0	0	1	0	1	9.2	65.79	9.7	4.7	147.3	184	8.87	0.41	0.33	0.04	0.06	21.6341	1.24242	448.78	102.701	11.4	33.6	2.96	15.4	0.07
4	3	5	0	0	1	1	303.642	20.28	1	0	1	0	71	1	1	0	0	20	4	81	0	1	1	1	0	1	5.7	3.65	15.1	4.29	151	230	14.12	0.56	0.42	0	0	25.2143	1.33333	410.714	127.236	10.7	25.5	2	19.4	0.12
4	2	5	0	0	1	1	284.319	14.1	0	0	0	0	64	1	0	0	0	32	4	29	0	0	1	1	0	1	10	0.79	9.2	3.93	120	216	8.27	0.54	0.39	0	0	15.3148	1.38462	400	80.908	10.1	25.9	2.83	15	0.56
3	1	5	1	0	1	0	255.711	3.2	1	0	1	1	80	1	0	0	0	30	3	28	1	0	1	1	0	1	6	0.93	14.7	4.09	132	283	13.1	0.78	0.78	0.03	0.01	16.7949	1	362.821	83.991	11.5	24.7	2.77	14.6	1.63
4	1	5	0	1	1	1	266.6	#NULL!	1	1	1	0	65	0	0	0	0	30	6	25	0	0	0	1	0	1	75	50.6	19.61	3.27	8.4	243	17.59	0.88	1.12	0	0	19.9886	0.785714	276.136	67.96	12.5	25.5	5.06	16.6	2.95
3	1	5	1	0	1	0	250.678	3.6	0	0	0	0	66	1	0	1	1	26	3	7	0	0	0	1	1	1	23	1.04	6.4	3.98	122	214	5.25	0.79	0.34	0	0.02	6.64557	2.32353	270.886	86.745	10.6	34.5	3.09	14.3	0.75
2	1	3	0	1	0	0	215.602	#NULL!	0	0	0	0	78	1	0	1	0	3	4	16	1	0	1	1	0	0	8	18.12	11.04	4.58	135.8	199	9.68	0.5	0.86	0	0	19.36	0.581395	398	100.69	11	31.2	3.39	11.4	2.2
4	3	4	0	0	1	1	314.183	32.06	1	1	1	1	65	1	0	0	0	13	4	35	0	0	0	1	0	1	20	46.06	20.87	4.15	126	204	17.66	1.57	1.61	0	0.04	11.2484	0.975155	129.936	109.06	13.4	26.2	3.71	11.8	1.63
3	2	5	0	1	1	0	301.507	#NULL!	1	1	0	0	57	1	0	1	1	21	4	29	1	0	0	1	0	1	23	12.223	5.23	2.92	89.1	188	4.08	0.94	0.16	0.01	0.04	4.34043	5.875	200	74.037	10.7	26.7	2.76	13.4	7.32
4	3	4	0	0	1	1	304.39	10.04	0	0	0	1	24	0	0	0	0	20	5	4	1	0	1	1	0	1	6	15.13	13.31	4.87	163.3	276	12.15	0.93	0.23	0	0	13.0645	4.04348	296.774	108.02	10.8	33.2	3.06	12.6	0.14
6	2	3	0	1	0	1	292.303	#NULL!	1	0	1	1	76	1	0	0	0	0	6	17	1	0	1	0	0	0	5.8	12	12.71	3.01	103	82	11.27	0.51	0.92	0	0.01	22.098	0.554348	160.784	61.2	9.5	24.8	3.84	12.7	8.32
3	1	5	0	1	1	0	266.691	#NULL!	1	1	1	0	45	0	0	0	0	25	3	31	0	0	0	1	0	0	91	10.93	15.43	3.72	109.7	285	13.84	0.97	0.48	0.11	0.03	14.268	2.02083	293.814	115.363	11.6	23.5	4.07	11.7	7.14
3	2	4	0	1	1	0	276.444	#NULL!	0	0	1	1	55	0	0	0	0	36	3	15	1	0	1	1	0	1	4	4.493	9.73	3.95	123	145	9	0.46	0.26	0	0.01	19.5652	1.76923	315.217	34.82	13.1	26.5	0.77	25.9	1.12
6	3	4	0	0	1	1	307.34	20.8	1	0	1	1	76	1	0	0	0	19	6	7	0	0	0	1	0	1	15	27	10.34	4.14	125.1	202	8.75	1.13	0.44	0.02	0	7.74336	2.56818	178.761	93.56	10.7	31.3	2.7	14.9	0.27
2	1	5	0	1	1	0	261.316	#NULL!	0	1	0	1	60	1	0	0	0	15	4	2	0	0	0	0	0	0	6	1.5	7.86	4.56	144.2	255	6.65	0.97	0.2	0.02	0.02	6.85567	4.85	262.887	91.98	10.5	27.8	2.76	14.4	0.09
3	2	3	0	1	0	0	286.013	#NULL!	0	1	0	0	69	1	1	1	1	32	5	27	1	1	1	1	0	1	22	28.8	15.99	4.64	139.1	78	15.08	0.43	0.46	0	0.02	35.0698	0.934783	181.395	111.942	11.4	25.7	3.74	12.5	0.58
5	3	5	0	1	1	1	351.34	#NULL!	1	0	1	0	57	1	0	1	1	25	5	2	0	0	1	1	0	0	9.1	14.91	8.37	3	91	13	3.31	1.36	3.65	0.01	0.04	2.43382	0.372603	9.55882	148.06	35	54.8	0.49	24.2	1.91
3	2	5	0	0	1	0	277.896	5	0	0	0	0	29	0	0	1	1	38	5	5	1	0	1	1	0	1	63	27.742	11.05	3.83	125	69	10.46	0.39	0.2	0	0	26.8205	1.95	176.923	104.187	10.7	25	5.87	12.8	1.15
5	3	3	0	1	0	1	303.035	#NULL!	1	1	1	0	47	0	0	1	1	29	5	4	0	0	1	1	0	0	3	21.5	8.85	4.5	143.9	173	7.28	0.96	0.59	0.01	0	7.58333	1.62712	180.208	101.676	12.1	29.4	2.79	14.2	0.14
5	2	3	0	1	0	1	291.18	#NULL!	1	1	1	0	71	1	0	0	0	25	5	2	0	0	1	1	1	0	14	18.15	4.23	4.27	128.2	202	2.74	0.91	0.43	0.11	0.04	3.01099	2.11628	221.978	6.574	10	26.9	4.31	15	0.11
5	3	5	0	1	1	1	366.03	#NULL!	1	1	1	1	56	1	0	0	0	30	5	21	0	1	1	1	0	1	1.2	31.14	4.76	4.64	148	290	2.46	1.83	0.41	0.04	0.02	1.34426	4.46341	158.47	95.622	9.4	29.6	2.92	13.7	0.05
3	3	4	0	1	1	0	354.325	#NULL!	0	1	1	0	40	1	0	0	1	14	4	7	0	0	0	1	0	1	36	28.48	5.48	4.81	147	218	4.06	0.92	0.33	0.15	0.01	4.41304	2.78788	236.957	95.921	9.8	35.2	4.07	12.9	0.14
2	2	4	0	1	1	0	270.684	#NULL!	0	1	0	1	55	1	0	0	0	6	2	11	1	0	1	0	0	1	6.2	1	11.16	3.46	110.5	173	9.9	0.62	0.57	0.02	0.04	15.9677	1.08772	279.032	111.087	12.3	26.2	4.27	12	2.05
3	3	4	0	0	1	0	324.242	32.26	0	1	1	0	51	1	0	0	0	7	3	19	0	0	1	1	0	1	52	59.86	19.69	5.44	159.2	223	17.45	1.56	0.67	0.02	0	11.1859	2.32836	142.949	18.605	14.9	36.8	6.73	13.2	2.02
3	2	3	0	0	0	0	300.92	7.6	0	0	0	1	58	1	0	0	0	30	5	10	1	0	1	1	1	1	17	10.573	13.06	5.36	165.1	35	10.47	0.98	1.59	0.01	0	10.6837	0.616352	35.7143	20.144	15.9	32.6	5.91	14.2	2.83
3	3	5	0	0	1	0	316.166	11	1	0	1	1	42	1	0	0	0	7	3	2	0	0	0	1	1	0	6	11.32	5.76	4.83	151.2	125	3.97	1.13	0.51	0.13	0.01	3.51327	2.21569	110.619	85.71	10.7	37.5	3.01	13.7	0.14
5	3	5	1	1	1	1	332.586	#NULL!	1	1	1	0	67	1	0	0	1	30	5	19	1	0	1	1	0	0	47	17.615	15	3.7	111.9	366	12.72	1.11	0.93	0.18	0.06	11.4595	1.19355	329.73	113.316	14.3	34	4.96	12.2	0.68
5	2	4	0	0	1	1	285.07	34.56	1	1	1	0	75	1	0	0	0	35	5	4	0	1	1	0	0	0	4	11.05	11.23	4.78	148.6	179	10.3	0.6	0.33	0	0.01	17.1667	1.81818	298.333	67.59	10.1	25.9	2.67	13.2	0.11
2	2	5	1	1	1	0	281.299	#NULL!	1	0	1	1	75	0	0	0	0	30	5	60	0	0	1	1	0	1	42	9.836	15.14	3.5	108.7	147	13.91	0.61	0.61	0	0.02	22.8033	1	240.984	102.773	11.6	26.4	5.73	12.2	0.95
3	2	5	0	1	1	0	296.19	#NULL!	1	1	1	0	64	1	0	0	0	32	4	2	0	1	1	0	0	0	42	12.82	15.35	4.78	142.14	210	14.31	0.46	0.52	0.02	0.05	31.1087	0.884615	456.522	70.049	10.4	24.8	3.72	13.6	0.39
3	2	5	0	1	1	0	286.872	#NULL!	1	1	1	1	48	0	0	0	0	34	4	47	1	0	1	1	0	1	8	7.851	16.55	4.64	139.2	320	14.05	1.27	0.65	0.55	0.03	11.063	1.95385	251.969	97.123	12.9	37.6	6.54	12.6	1.78
5	2	5	0	1	1	1	272.1	#NULL!	1	0	1	0	72	1	1	1	1	34	5	72	0	0	0	1	0	1	92	2.785	11.14	3.43	104.8	233	10.14	0.53	0.46	0	0.01	19.1321	1.15217	439.623	98.844	12.1	24.4	2.75	13.9	0.87
4	2	3	0	1	0	1	288.246	#NULL!	0	1	0	1	46	1	0	0	0	8	4	4	0	0	0	0	0	0	66	8.905	10.35	3.82	126	237	9.03	0.7	0.62	0	0	12.9	1.12903	338.571	132.87	11.1	37.7	3.84	14.3	0.34
5	2	5	0	1	1	1	271.66	#NULL!	0	1	1	0	45	1	0	0	0	34	5	7	0	0	1	1	0	1	5	5.871	12.33	5.12	157.2	163	11.38	0.47	0.42	0.05	0.01	24.2128	1.11905	346.809	95.939	13.2	30.9	2.75	14.1	0.19
5	3	5	0	1	1	1	359.936	#NULL!	1	1	1	1	76	1	1	0	0	23	5	10	0	1	0	1	0	1	57	35.4	10.4	3.55	109	350	7.33	2.15	0.79	0.11	0.01	3.4093	2.72152	162.791	121.975	12.4	20.2	4.34	12.2	0.83
2	1	2	0	1	0	0	259.299	#NULL!	0	1	0	1	58	1	0	0	0	13	4	32	0	0	0	1	0	1	4	20.36	15.72	4.76	147.6	183	14.48	0.52	0.72	0	0	27.8462	0.722222	351.923	91.336	12.2	26.3	1.57	19.8	11.56
3	2	3	0	1	0	0	281.34	#NULL!	0	1	0	1	65	1	1	0	0	21	4	2	0	0	1	0	0	0	79	13.81	5.9	3.06	90	284	4.15	1.13	0.41	0.19	0.02	3.67257	2.7561	251.327	125.906	11.4	26.9	4.27	13.5	1.02
4	3	5	0	1	1	1	337.278	#NULL!	1	1	1	1	69	0	0	0	0	30	5	2	0	1	1	1	0	0	13	22.14	7.74	3.19	109	228	4.38	2.28	0.76	0.3	0.02	1.92105	3	100	125.429	10.8	23.9	3.54	15.3	3.97
3	3	5	0	1	1	0	312.906	#NULL!	0	1	1	0	84	0	0	1	1	25	5	5	0	0	1	0	0	1	28	16.23	2.63	4.53	149	99	0.89	1.38	0.29	0.05	0.02	0.644928	4.75862	71.7391	129.946	11.3	29.2	1.81	16.7	0.1
4	2	4	0	1	1	1	300.238	#NULL!	1	1	1	1	73	1	0	0	0	15	4	51	0	0	1	1	0	1	28	35.16	8.3	3.73	117	162	6.96	0.86	0.27	0.17	0.02	8.09302	3.18519	188.372	48.427	10.9	27.7	3.65	14.1	0.44
3	3	5	0	0	1	0	335.274	18.54	1	1	1	0	75	0	0	0	1	28	3	2	0	0	1	0	0	0	8	21.84	9.15	3.83	115.9	182	6.97	1.38	0.75	0.01	0.04	5.05072	1.84	131.884	109.96	9.3	26.1	2.67	13.8	0.72
3	1	3	0	0	0	0	259.082	6.94	0	0	0	0	62	1	0	0	0	18	4	2	0	1	1	0	0	0	25	6.72	4.75	3.53	107.5	280	2.33	1.84	0.38	0.17	0.03	1.2663	4.84211	152.174	112.833	10.3	27.9	3.93	15.6	0.81
5	3	4	0	0	1	1	320.38	25.1	1	1	0	0	69	1	0	0	0	25	5	25	0	0	1	1	0	1	85	52.92	7.69	3.49	110	195	6.07	0.95	0.51	0.12	0.04	6.38947	1.86275	205.263	111.973	9.9	26.1	6.81	13.1	0.5
3	2	2	0	0	0	0	288.999	9.92	0	0	0	0	68	0	0	1	1	2	3	20	1	0	0	0	0	1	14	30.59	5.03	5	152.9	222	3.39	1.11	0.52	0.01	0.01	3.05405	2.13462	200	106.34	10.9	26.2	4.72	11.9	0.76
2	1	4	0	0	1	0	255.159	16.8	0	0	0	1	50	0	0	0	0	23	4	29	0	0	1	1	0	1	12	23.58	7.1	4.13	131	434	4.52	1.92	0.48	0.13	0.04	2.35417	4	226.042	122.958	10.5	33.8	2.65	14	0.09
5	1	3	0	1	0	1	262.52	#NULL!	1	1	1	0	49	1	0	0	0	2	5	5	0	1	1	0	0	0	7	2.98	4.5	4.2	123	302	2.2	1.82	0.3	0.14	0.05	1.20879	6.06667	165.934	108.641	10.9	30	2.9	14.9	0.07
3	2	4	0	1	1	0	285.069	#NULL!	0	0	1	0	37	1	0	1	1	5	3	66	1	0	1	1	0	1	4	1.5	4.7	4.16	121	227	3.33	0.79	0.5	0.07	0.02	4.21519	1.58	287.342	107.875	10.5	26.6	2.13	17.8	0.66
4	3	4	0	1	1	1	301.64	#NULL!	0	1	1	0	52	1	0	0	0	33	4	21	1	0	1	1	0	0	74	69.38	13.54	4.14	123	288	11.5	1.27	0.69	0.04	0.04	9.05512	1.84058	226.772	93.64	12	27.4	6.84	12.7	2.74
2	1	3	0	0	0	0	234.415	5.78	0	0	0	1	32	0	0	0	0	0	2	9	1	0	1	1	1	1	24	53.42	14.96	4.46	128	192	14.21	0.37	0.37	0	0	38.4054	1	518.919	63.258	13.6	23	4.74	13.6	1.83
5	3	5	0	0	1	1	301.643	34.98	1	1	1	1	69	0	0	0	0	31	5	30	0	1	0	1	0	1	14	68.76	14.6	2.69	81	116	12.83	1.04	0.7	0.01	0.01	12.3365	1.48571	111.538	93.08	11	25	3.06	15.3	11.02
4	1	4	0	0	1	1	264.856	8.52	0	0	0	0	71	0	0	0	0	19	4	2	0	0	0	1	0	0	25	8.39	16.19	4.11	122	165	14.72	0.73	0.74	0	0	20.1644	0.986486	226.027	117.584	10.5	26.6	2.33	15.8	0.53
2	1	4	0	1	1	0	253.917	#NULL!	0	0	0	0	60	1	0	1	1	32	3	4	0	0	1	0	0	0	27	93.7	11.21	3.9	123	216	9.97	0.46	0.77	0	0.01	21.6739	0.597403	469.565	111.23	14.5	29.7	4.98	12.9	0.59
4	1	5	0	1	1	1	243.87	#NULL!	0	0	1	0	70	1	0	0	0	30	5	8	0	0	1	1	0	1	6	34.24	14.88	4.44	137.5	117	14.05	0.42	0.42	0	0	33.4524	1	278.571	72.412	12.4	28.9	4.2	12.9	0.4
5	3	5	0	1	1	1	353.09	#NULL!	1	1	1	0	72	1	0	0	1	26	5	8	0	0	1	1	0	1	66	99.14	19.62	2.64	77.7	180	16.97	1.98	0.59	0.04	0.04	8.57071	3.35593	90.9091	118.024	13.2	30	3.17	15	3.28
1	1	3	0	0	0	0	231.561	7.4	0	0	0	0	39	1	0	1	1	7	2	14	1	0	0	0	0	1	6	17.18	12.3	4.89	152.5	250	10.28	0.92	1.02	0.06	0.01	11.1739	0.901961	271.739	111.29	11.6	22	2.67	13.4	3.4
3	2	5	0	1	1	0	300.545	#NULL!	0	1	1	0	92	0	0	0	0	1	3	15	0	0	0	0	0	1	45	35.6	9.1	4.01	134	196	7.21	1.1	0.7	0.06	0.03	6.55455	1.57143	178.182	117.133	10.6	31.7	4.79	12.2	0.15
3	1	3	0	0	1	0	262.347	14.76	0	0	1	0	55	1	0	0	0	33	5	21	0	0	0	1	0	1	18	3.14	5.19	3.42	106.3	71	4.3	0.69	0.17	0.02	0.02	6.23188	4.05882	102.899	112.29	10.7	30.8	2.6	15.9	0.14
1	1	3	0	1	0	0	237.84	#NULL!	0	0	1	1	64	1	0	1	1	0	2	21	1	0	1	0	0	0	45.5	81	11.01	4.23	119.7	223	9.69	0.66	0.63	0.02	0.01	14.6818	1.04762	337.879	98.77	10.7	23	4.24	11.4	0.86
5	1	5	0	0	1	1	225.114	10	1	0	1	1	13	0	0	0	0	29	5	4	0	0	1	0	0	0	9	52	11.73	4.53	143.5	111	10.9	0.46	0.34	0.02	0.01	23.6957	1.35294	241.304	110.49	10.5	31.8	2.32	14.6	0.07
2	2	4	0	1	1	0	275.837	#NULL!	0	0	0	0	69	1	0	0	0	26	2	38	0	1	0	1	0	1	69	18.1	14.49	3.98	137.6	354	12.66	0.99	0.84	0	0	12.7879	1.17857	357.576	99.179	12.4	29.7	4.24	13.1	0.9
2	1	3	0	0	0	0	220.297	2.8	0	0	0	1	57	1	0	0	0	6	2	2	0	1	0	1	0	0	24	1.62	9.01	3.88	122.4	129	7.88	0.68	0.41	0.02	0.02	11.5882	1.65854	189.706	98.3	11.7	25.8	2.95	17.8	0.28
4	2	5	0	1	1	1	287.223	#NULL!	1	1	1	1	85	1	0	0	0	21	5	19	1	0	0	1	0	1	26	5.2	7.61	3.52	115.6	183	5.48	1.64	0.44	0.02	0.02	3.34146	3.72727	111.585	110.201	10.7	28.7	3.72	13.2	0.35
2	2	5	1	0	1	0	290.065	5	0	0	0	0	38	0	0	1	1	11	2	2	1	1	0	0	0	0	2	1	7.18	4.58	141.5	141	5	1.48	0.6	0.05	0.05	3.37838	2.46667	95.2703	99.59	11.3	29.1	1.87	16.7	0.06
3	2	3	0	1	0	0	275.71	#NULL!	0	0	1	1	39	1	1	1	1	37	5	54	0	0	1	1	0	1	6	2.81	10.28	4.78	139.6	250	9.14	0.81	0.32	0	0.01	11.284	2.53125	308.642	61.981	11.6	30.4	2.17	15	0.1
3	1	3	0	0	0	0	196.86	5.62	0	0	1	0	51	1	0	0	0	29	3	23	0	0	0	1	0	1	20	0.67	6.9	4.58	140.9	88	6.58	0.19	0.1	0.03	0.01	34.6316	1.9	463.158	94.429	11.7	21.3	3.84	13.6	1.76
5	2	5	0	1	1	1	285.15	#NULL!	1	1	1	1	73	1	0	0	0	32	5	19	0	0	1	1	0	1	6	11.735	17.35	4.68	140.6	422	15.3	0.83	1.18	0.02	0.02	18.4337	0.70339	508.434	82.038	10.8	26.7	3.52	13.7	6.75
4	1	5	0	0	1	1	259.521	15	1	0	1	0	49	0	0	1	1	32	5	6	1	1	1	1	0	1	13	2.15	9.56	4.35	132.6	230	8.4	0.64	0.51	0	0.01	13.125	1.2549	359.375	92.844	11.6	28.1	3.08	14.4	1.05
2	1	4	0	1	1	0	263.758	#NULL!	0	0	1	0	54	0	0	0	0	9	2	39	1	0	1	1	0	0	25	4.66	5.81	3.92	123.2	259	4.28	1.13	0.37	0.04	0	3.78761	3.05405	229.204	90.16	10.2	29.9	4.55	14	0.24
5	3	5	0	1	1	1	310.194	#NULL!	1	1	1	0	64	1	0	1	1	36	5	4	0	0	1	1	0	1	31	38.59	9.84	4.16	133	158	8.53	0.82	0.48	0	0.01	10.4024	1.70833	192.683	72.81	11.3	28.5	1.69	17.5	0.37
4	3	5	0	1	1	1	347.012	#NULL!	1	1	1	0	67	1	0	1	1	23	4	20	0	0	0	1	0	1	46	77.4	10.75	3.5	109.2	101	9.17	0.78	0.77	0.01	0.01	11.7564	1.01299	129.487	109.01	11.5	26.7	4.63	12.4	1.2
2	2	4	0	0	1	0	286.92	4	0	0	0	0	60	1	0	1	0	21	4	2	0	0	0	1	0	1	10	5.71	7.58	4.67	144.3	168	5.85	1.14	0.57	0	0.02	5.13158	2	147.368	95.697	11.7	28.3	2.94	13.5	0.53
3	2	4	1	0	1	0	301.07	2.6	0	0	0	1	54	0	1	0	0	2	3	2	0	0	0	0	0	0	3.5	4.23	7.07	4.38	136	350	4.68	1.65	0.33	0.4	0.01	2.83636	5	212.121	123.455	10	25.6	3.66	18.1	2.75
1	3	4	0	1	1	0	312.113	#NULL!	0	1	0	0	54	1	0	0	0	2	1	20	1	0	1	0	0	0	7	14.4	6.34	4.08	109	350	3.93	1.95	0.29	0.15	0.03	2.01538	6.72414	179.487	115.726	10.7	24.3	2.46	18	0.21
2	2	4	0	1	1	0	288.012	#NULL!	0	0	0	0	46	1	0	0	0	15	4	20	0	0	0	1	0	1	10	5.71	14.23	4.87	149.8	166	11.77	0.95	1.39	0	0.11	12.3895	0.683453	174.737	135.7	12	28.4	4.57	12.5	0.26
1	1	3	1	1	0	0	261.68	#NULL!	0	0	0	0	46	0	0	1	0	0	1	13	1	0	0	0	0	0	4.6	1.06	7.66	4.6	134.7	260	6.49	0.74	0.26	0.12	0.05	8.77027	2.84615	351.351	126.28	11	34.8	2.82	13.5	0.06
4	1	4	0	0	1	1	225.401	21.6	1	0	0	0	56	0	0	1	1	4	5	46	1	0	0	0	0	1	3.4	1.2	12.9	4.73	160	115	11.86	0.53	0.5	0	0.01	22.3774	1.06	216.981	89.128	10.3	28	2.2	15.2	0.27
#NULL!	#NULL!	#NULL!	#NULL!	#NULL!	#NULL!	#NULL!	#NULL!	#NULL!	#NULL!	#NULL!	#NULL!	#NULL!	#NULL!	#NULL!	#NULL!	#NULL!	#NULL!	#NULL!	#NULL!	#NULL!	#NULL!	#NULL!	#NULL!	#NULL!	#NULL!	#NULL!	#NULL!	#NULL!	#NULL!	#NULL!	#NULL!	#NULL!	#NULL!	#NULL!	#NULL!	#NULL!	#NULL!	#NULL!	#NULL!	#NULL!	#NULL!	#NULL!	#NULL!	#NULL!	#NULL!	#NULL!
#NULL!	#NULL!	#NULL!	#NULL!	#NULL!	#NULL!	#NULL!	#NULL!	#NULL!	#NULL!	#NULL!	#NULL!	#NULL!	#NULL!	#NULL!	#NULL!	#NULL!	#NULL!	#NULL!	#NULL!	#NULL!	#NULL!	#NULL!	#NULL!	#NULL!	#NULL!	#NULL!	#NULL!	#NULL!	#NULL!	#NULL!	#NULL!	#NULL!	#NULL!	#NULL!	#NULL!	#NULL!	#NULL!	#NULL!	#NULL!	#NULL!	#NULL!	#NULL!	#NULL!	#NULL!	#NULL!	#NULL!
#NULL!	#NULL!	#NULL!	#NULL!	#NULL!	#NULL!	#NULL!	#NULL!	#NULL!	#NULL!	#NULL!	#NULL!	#NULL!	#NULL!	#NULL!	#NULL!	#NULL!	#NULL!	#NULL!	#NULL!	#NULL!	#NULL!	#NULL!	#NULL!	#NULL!	#NULL!	#NULL!	#NULL!	#NULL!	#NULL!	#NULL!	#NULL!	#NULL!	#NULL!	#NULL!	#NULL!	#NULL!	#NULL!	#NULL!	#NULL!	#NULL!	#NULL!	#NULL!	#NULL!	#NULL!	#NULL!	#NULL!
#NULL!	#NULL!	#NULL!	#NULL!	#NULL!	#NULL!	#NULL!	#NULL!	#NULL!	#NULL!	#NULL!	#NULL!	#NULL!	#NULL!	#NULL!	#NULL!	#NULL!	#NULL!	#NULL!	#NULL!	#NULL!	#NULL!	#NULL!	#NULL!	#NULL!	#NULL!	#NULL!	#NULL!	#NULL!	#NULL!	#NULL!	#NULL!	#NULL!	#NULL!	#NULL!	#NULL!	#NULL!	#NULL!	#NULL!	#NULL!	#NULL!	#NULL!	#NULL!	#NULL!	#NULL!	#NULL!	#NULL!
#NULL!	#NULL!	#NULL!	#NULL!	#NULL!	#NULL!	#NULL!	#NULL!	#NULL!	#NULL!	#NULL!	#NULL!	#NULL!	#NULL!	#NULL!	#NULL!	#NULL!	#NULL!	#NULL!	#NULL!	#NULL!	#NULL!	#NULL!	#NULL!	#NULL!	#NULL!	#NULL!	#NULL!	#NULL!	#NULL!	#NULL!	#NULL!	#NULL!	#NULL!	#NULL!	#NULL!	#NULL!	#NULL!	#NULL!	#NULL!	#NULL!	#NULL!	#NULL!	#NULL!	#NULL!	#NULL!	#NULL!
#NULL!	#NULL!	#NULL!	#NULL!	#NULL!	#NULL!	#NULL!	#NULL!	#NULL!	#NULL!	#NULL!	#NULL!	#NULL!	#NULL!	#NULL!	#NULL!	#NULL!	#NULL!	#NULL!	#NULL!	#NULL!	#NULL!	#NULL!	#NULL!	#NULL!	#NULL!	#NULL!	#NULL!	#NULL!	#NULL!	#NULL!	#NULL!	#NULL!	#NULL!	#NULL!	#NULL!	#NULL!	#NULL!	#NULL!	#NULL!	#NULL!	#NULL!	#NULL!	#NULL!	#NULL!	#NULL!	#NULL!
#NULL!	#NULL!	#NULL!	#NULL!	#NULL!	#NULL!	#NULL!	#NULL!	#NULL!	#NULL!	#NULL!	#NULL!	#NULL!	#NULL!	#NULL!	#NULL!	#NULL!	#NULL!	#NULL!	#NULL!	#NULL!	#NULL!	#NULL!	#NULL!	#NULL!	#NULL!	#NULL!	#NULL!	#NULL!	#NULL!	#NULL!	#NULL!	#NULL!	#NULL!	#NULL!	#NULL!	#NULL!	#NULL!	#NULL!	#NULL!	#NULL!	#NULL!	#NULL!	#NULL!	#NULL!	#NULL!	#NULL!
#NULL!	#NULL!	#NULL!	#NULL!	#NULL!	#NULL!	#NULL!	#NULL!	#NULL!	#NULL!	#NULL!	#NULL!	#NULL!	#NULL!	#NULL!	#NULL!	#NULL!	#NULL!	#NULL!	#NULL!	#NULL!	#NULL!	#NULL!	#NULL!	#NULL!	#NULL!	#NULL!	#NULL!	#NULL!	#NULL!	#NULL!	#NULL!	#NULL!	#NULL!	#NULL!	#NULL!	#NULL!	#NULL!	#NULL!	#NULL!	#NULL!	#NULL!	#NULL!	#NULL!	#NULL!	#NULL!	#NULL!
#NULL!	#NULL!	#NULL!	#NULL!	#NULL!	#NULL!	#NULL!	#NULL!	#NULL!	#NULL!	#NULL!	#NULL!	#NULL!	#NULL!	#NULL!	#NULL!	#NULL!	#NULL!	#NULL!	#NULL!	#NULL!	#NULL!	#NULL!	#NULL!	#NULL!	#NULL!	#NULL!	#NULL!	#NULL!	#NULL!	#NULL!	#NULL!	#NULL!	#NULL!	#NULL!	#NULL!	#NULL!	#NULL!	#NULL!	#NULL!	#NULL!	#NULL!	#NULL!	#NULL!	#NULL!	#NULL!	#NULL!
#NULL!	#NULL!	#NULL!	#NULL!	#NULL!	#NULL!	#NULL!	#NULL!	#NULL!	#NULL!	#NULL!	#NULL!	#NULL!	#NULL!	#NULL!	#NULL!	#NULL!	#NULL!	#NULL!	#NULL!	#NULL!	#NULL!	#NULL!	#NULL!	#NULL!	#NULL!	#NULL!	#NULL!	#NULL!	#NULL!	#NULL!	#NULL!	#NULL!	#NULL!	#NULL!	#NULL!	#NULL!	#NULL!	#NULL!	#NULL!	#NULL!	#NULL!	#NULL!	#NULL!	#NULL!	#NULL!	#NULL!
#NULL!	#NULL!	#NULL!	#NULL!	#NULL!	#NULL!	#NULL!	#NULL!	#NULL!	#NULL!	#NULL!	#NULL!	#NULL!	#NULL!	#NULL!	#NULL!	#NULL!	#NULL!	#NULL!	#NULL!	#NULL!	#NULL!	#NULL!	#NULL!	#NULL!	#NULL!	#NULL!	#NULL!	#NULL!	#NULL!	#NULL!	#NULL!	#NULL!	#NULL!	#NULL!	#NULL!	#NULL!	#NULL!	#NULL!	#NULL!	#NULL!	#NULL!	#NULL!	#NULL!	#NULL!	#NULL!	#NULL!
#NULL!	#NULL!	#NULL!	#NULL!	#NULL!	#NULL!	#NULL!	#NULL!	#NULL!	#NULL!	#NULL!	#NULL!	#NULL!	#NULL!	#NULL!	#NULL!	#NULL!	#NULL!	#NULL!	#NULL!	#NULL!	#NULL!	#NULL!	#NULL!	#NULL!	#NULL!	#NULL!	#NULL!	#NULL!	#NULL!	#NULL!	#NULL!	#NULL!	#NULL!	#NULL!	#NULL!	#NULL!	#NULL!	#NULL!	#NULL!	#NULL!	#NULL!	#NULL!	#NULL!	#NULL!	#NULL!	#NULL!
#NULL!	#NULL!	#NULL!	#NULL!	#NULL!	#NULL!	#NULL!	#NULL!	#NULL!	#NULL!	#NULL!	#NULL!	#NULL!	#NULL!	#NULL!	#NULL!	#NULL!	#NULL!	#NULL!	#NULL!	#NULL!	#NULL!	#NULL!	#NULL!	#NULL!	#NULL!	#NULL!	#NULL!	#NULL!	#NULL!	#NULL!	#NULL!	#NULL!	#NULL!	#NULL!	#NULL!	#NULL!	#NULL!	#NULL!	#NULL!	#NULL!	#NULL!	#NULL!	#NULL!	#NULL!	#NULL!	#NULL!
#NULL!	#NULL!	#NULL!	#NULL!	#NULL!	#NULL!	#NULL!	#NULL!	#NULL!	#NULL!	#NULL!	#NULL!	#NULL!	#NULL!	#NULL!	#NULL!	#NULL!	#NULL!	#NULL!	#NULL!	#NULL!	#NULL!	#NULL!	#NULL!	#NULL!	#NULL!	#NULL!	#NULL!	#NULL!	#NULL!	#NULL!	#NULL!	#NULL!	#NULL!	#NULL!	#NULL!	#NULL!	#NULL!	#NULL!	#NULL!	#NULL!	#NULL!	#NULL!	#NULL!	#NULL!	#NULL!	#NULL!
#NULL!	#NULL!	#NULL!	#NULL!	#NULL!	#NULL!	#NULL!	#NULL!	#NULL!	#NULL!	#NULL!	#NULL!	#NULL!	#NULL!	#NULL!	#NULL!	#NULL!	#NULL!	#NULL!	#NULL!	#NULL!	#NULL!	#NULL!	#NULL!	#NULL!	#NULL!	#NULL!	#NULL!	#NULL!	#NULL!	#NULL!	#NULL!	#NULL!	#NULL!	#NULL!	#NULL!	#NULL!	#NULL!	#NULL!	#NULL!	#NULL!	#NULL!	#NULL!	#NULL!	#NULL!	#NULL!	#NULL!
#NULL!	#NULL!	#NULL!	#NULL!	#NULL!	#NULL!	#NULL!	#NULL!	#NULL!	#NULL!	#NULL!	#NULL!	#NULL!	#NULL!	#NULL!	#NULL!	#NULL!	#NULL!	#NULL!	#NULL!	#NULL!	#NULL!	#NULL!	#NULL!	#NULL!	#NULL!	#NULL!	#NULL!	#NULL!	#NULL!	#NULL!	#NULL!	#NULL!	#NULL!	#NULL!	#NULL!	#NULL!	#NULL!	#NULL!	#NULL!	#NULL!	#NULL!	#NULL!	#NULL!	#NULL!	#NULL!	#NULL!
#NULL!	#NULL!	#NULL!	#NULL!	#NULL!	#NULL!	#NULL!	#NULL!	#NULL!	#NULL!	#NULL!	#NULL!	#NULL!	#NULL!	#NULL!	#NULL!	#NULL!	#NULL!	#NULL!	#NULL!	#NULL!	#NULL!	#NULL!	#NULL!	#NULL!	#NULL!	#NULL!	#NULL!	#NULL!	#NULL!	#NULL!	#NULL!	#NULL!	#NULL!	#NULL!	#NULL!	#NULL!	#NULL!	#NULL!	#NULL!	#NULL!	#NULL!	#NULL!	#NULL!	#NULL!	#NULL!	#NULL!
#NULL!	#NULL!	#NULL!	#NULL!	#NULL!	#NULL!	#NULL!	#NULL!	#NULL!	#NULL!	#NULL!	#NULL!	#NULL!	#NULL!	#NULL!	#NULL!	#NULL!	#NULL!	#NULL!	#NULL!	#NULL!	#NULL!	#NULL!	#NULL!	#NULL!	#NULL!	#NULL!	#NULL!	#NULL!	#NULL!	#NULL!	#NULL!	#NULL!	#NULL!	#NULL!	#NULL!	#NULL!	#NULL!	#NULL!	#NULL!	#NULL!	#NULL!	#NULL!	#NULL!	#NULL!	#NULL!	#NULL!
#NULL!	#NULL!	#NULL!	#NULL!	#NULL!	#NULL!	#NULL!	#NULL!	#NULL!	#NULL!	#NULL!	#NULL!	#NULL!	#NULL!	#NULL!	#NULL!	#NULL!	#NULL!	#NULL!	#NULL!	#NULL!	#NULL!	#NULL!	#NULL!	#NULL!	#NULL!	#NULL!	#NULL!	#NULL!	#NULL!	#NULL!	#NULL!	#NULL!	#NULL!	#NULL!	#NULL!	#NULL!	#NULL!	#NULL!	#NULL!	#NULL!	#NULL!	#NULL!	#NULL!	#NULL!	#NULL!	#NULL!
#NULL!	#NULL!	#NULL!	#NULL!	#NULL!	#NULL!	#NULL!	#NULL!	#NULL!	#NULL!	#NULL!	#NULL!	#NULL!	#NULL!	#NULL!	#NULL!	#NULL!	#NULL!	#NULL!	#NULL!	#NULL!	#NULL!	#NULL!	#NULL!	#NULL!	#NULL!	#NULL!	#NULL!	#NULL!	#NULL!	#NULL!	#NULL!	#NULL!	#NULL!	#NULL!	#NULL!	#NULL!	#NULL!	#NULL!	#NULL!	#NULL!	#NULL!	#NULL!	#NULL!	#NULL!	#NULL!	#NULL!
#NULL!	#NULL!	#NULL!	#NULL!	#NULL!	#NULL!	#NULL!	#NULL!	#NULL!	#NULL!	#NULL!	#NULL!	#NULL!	#NULL!	#NULL!	#NULL!	#NULL!	#NULL!	#NULL!	#NULL!	#NULL!	#NULL!	#NULL!	#NULL!	#NULL!	#NULL!	#NULL!	#NULL!	#NULL!	#NULL!	#NULL!	#NULL!	#NULL!	#NULL!	#NULL!	#NULL!	#NULL!	#NULL!	#NULL!	#NULL!	#NULL!	#NULL!	#NULL!	#NULL!	#NULL!	#NULL!	#NULL!
#NULL!	#NULL!	#NULL!	#NULL!	#NULL!	#NULL!	#NULL!	#NULL!	#NULL!	#NULL!	#NULL!	#NULL!	#NULL!	#NULL!	#NULL!	#NULL!	#NULL!	#NULL!	#NULL!	#NULL!	#NULL!	#NULL!	#NULL!	#NULL!	#NULL!	#NULL!	#NULL!	#NULL!	#NULL!	#NULL!	#NULL!	#NULL!	#NULL!	#NULL!	#NULL!	#NULL!	#NULL!	#NULL!	#NULL!	#NULL!	#NULL!	#NULL!	#NULL!	#NULL!	#NULL!	#NULL!	#NULL!
#NULL!	#NULL!	#NULL!	#NULL!	#NULL!	#NULL!	#NULL!	#NULL!	#NULL!	#NULL!	#NULL!	#NULL!	#NULL!	#NULL!	#NULL!	#NULL!	#NULL!	#NULL!	#NULL!	#NULL!	#NULL!	#NULL!	#NULL!	#NULL!	#NULL!	#NULL!	#NULL!	#NULL!	#NULL!	#NULL!	#NULL!	#NULL!	#NULL!	#NULL!	#NULL!	#NULL!	#NULL!	#NULL!	#NULL!	#NULL!	#NULL!	#NULL!	#NULL!	#NULL!	#NULL!	#NULL!	#NULL!
#NULL!	#NULL!	#NULL!	#NULL!	#NULL!	#NULL!	#NULL!	#NULL!	#NULL!	#NULL!	#NULL!	#NULL!	#NULL!	#NULL!	#NULL!	#NULL!	#NULL!	#NULL!	#NULL!	#NULL!	#NULL!	#NULL!	#NULL!	#NULL!	#NULL!	#NULL!	#NULL!	#NULL!	#NULL!	#NULL!	#NULL!	#NULL!	#NULL!	#NULL!	#NULL!	#NULL!	#NULL!	#NULL!	#NULL!	#NULL!	#NULL!	#NULL!	#NULL!	#NULL!	#NULL!	#NULL!	#NULL!
#NULL!	#NULL!	#NULL!	#NULL!	#NULL!	#NULL!	#NULL!	#NULL!	#NULL!	#NULL!	#NULL!	#NULL!	#NULL!	#NULL!	#NULL!	#NULL!	#NULL!	#NULL!	#NULL!	#NULL!	#NULL!	#NULL!	#NULL!	#NULL!	#NULL!	#NULL!	#NULL!	#NULL!	#NULL!	#NULL!	#NULL!	#NULL!	#NULL!	#NULL!	#NULL!	#NULL!	#NULL!	#NULL!	#NULL!	#NULL!	#NULL!	#NULL!	#NULL!	#NULL!	#NULL!	#NULL!	#NULL!
#NULL!	#NULL!	#NULL!	#NULL!	#NULL!	#NULL!	#NULL!	#NULL!	#NULL!	#NULL!	#NULL!	#NULL!	#NULL!	#NULL!	#NULL!	#NULL!	#NULL!	#NULL!	#NULL!	#NULL!	#NULL!	#NULL!	#NULL!	#NULL!	#NULL!	#NULL!	#NULL!	#NULL!	#NULL!	#NULL!	#NULL!	#NULL!	#NULL!	#NULL!	#NULL!	#NULL!	#NULL!	#NULL!	#NULL!	#NULL!	#NULL!	#NULL!	#NULL!	#NULL!	#NULL!	#NULL!	#NULL!
#NULL!	#NULL!	#NULL!	#NULL!	#NULL!	#NULL!	#NULL!	#NULL!	#NULL!	#NULL!	#NULL!	#NULL!	#NULL!	#NULL!	#NULL!	#NULL!	#NULL!	#NULL!	#NULL!	#NULL!	#NULL!	#NULL!	#NULL!	#NULL!	#NULL!	#NULL!	#NULL!	#NULL!	#NULL!	#NULL!	#NULL!	#NULL!	#NULL!	#NULL!	#NULL!	#NULL!	#NULL!	#NULL!	#NULL!	#NULL!	#NULL!	#NULL!	#NULL!	#NULL!	#NULL!	#NULL!	#NULL!
#NULL!	#NULL!	#NULL!	#NULL!	#NULL!	#NULL!	#NULL!	#NULL!	#NULL!	#NULL!	#NULL!	#NULL!	#NULL!	#NULL!	#NULL!	#NULL!	#NULL!	#NULL!	#NULL!	#NULL!	#NULL!	#NULL!	#NULL!	#NULL!	#NULL!	#NULL!	#NULL!	#NULL!	#NULL!	#NULL!	#NULL!	#NULL!	#NULL!	#NULL!	#NULL!	#NULL!	#NULL!	#NULL!	#NULL!	#NULL!	#NULL!	#NULL!	#NULL!	#NULL!	#NULL!	#NULL!	#NULL!
#NULL!	#NULL!	#NULL!	#NULL!	#NULL!	#NULL!	#NULL!	#NULL!	#NULL!	#NULL!	#NULL!	#NULL!	#NULL!	#NULL!	#NULL!	#NULL!	#NULL!	#NULL!	#NULL!	#NULL!	#NULL!	#NULL!	#NULL!	#NULL!	#NULL!	#NULL!	#NULL!	#NULL!	#NULL!	#NULL!	#NULL!	#NULL!	#NULL!	#NULL!	#NULL!	#NULL!	#NULL!	#NULL!	#NULL!	#NULL!	#NULL!	#NULL!	#NULL!	#NULL!	#NULL!	#NULL!	#NULL!
#NULL!	#NULL!	#NULL!	#NULL!	#NULL!	#NULL!	#NULL!	#NULL!	#NULL!	#NULL!	#NULL!	#NULL!	#NULL!	#NULL!	#NULL!	#NULL!	#NULL!	#NULL!	#NULL!	#NULL!	#NULL!	#NULL!	#NULL!	#NULL!	#NULL!	#NULL!	#NULL!	#NULL!	#NULL!	#NULL!	#NULL!	#NULL!	#NULL!	#NULL!	#NULL!	#NULL!	#NULL!	#NULL!	#NULL!	#NULL!	#NULL!	#NULL!	#NULL!	#NULL!	#NULL!	#NULL!	#NULL!
#NULL!	#NULL!	#NULL!	#NULL!	#NULL!	#NULL!	#NULL!	#NULL!	#NULL!	#NULL!	#NULL!	#NULL!	#NULL!	#NULL!	#NULL!	#NULL!	#NULL!	#NULL!	#NULL!	#NULL!	#NULL!	#NULL!	#NULL!	#NULL!	#NULL!	#NULL!	#NULL!	#NULL!	#NULL!	#NULL!	#NULL!	#NULL!	#NULL!	#NULL!	#NULL!	#NULL!	#NULL!	#NULL!	#NULL!	#NULL!	#NULL!	#NULL!	#NULL!	#NULL!	#NULL!	#NULL!	#NULL!
#NULL!	#NULL!	#NULL!	#NULL!	#NULL!	#NULL!	#NULL!	#NULL!	#NULL!	#NULL!	#NULL!	#NULL!	#NULL!	#NULL!	#NULL!	#NULL!	#NULL!	#NULL!	#NULL!	#NULL!	#NULL!	#NULL!	#NULL!	#NULL!	#NULL!	#NULL!	#NULL!	#NULL!	#NULL!	#NULL!	#NULL!	#NULL!	#NULL!	#NULL!	#NULL!	#NULL!	#NULL!	#NULL!	#NULL!	#NULL!	#NULL!	#NULL!	#NULL!	#NULL!	#NULL!	#NULL!	#NULL!
#NULL!	#NULL!	#NULL!	#NULL!	#NULL!	#NULL!	#NULL!	#NULL!	#NULL!	#NULL!	#NULL!	#NULL!	#NULL!	#NULL!	#NULL!	#NULL!	#NULL!	#NULL!	#NULL!	#NULL!	#NULL!	#NULL!	#NULL!	#NULL!	#NULL!	#NULL!	#NULL!	#NULL!	#NULL!	#NULL!	#NULL!	#NULL!	#NULL!	#NULL!	#NULL!	#NULL!	#NULL!	#NULL!	#NULL!	#NULL!	#NULL!	#NULL!	#NULL!	#NULL!	#NULL!	#NULL!	#NULL!
#NULL!	#NULL!	#NULL!	#NULL!	#NULL!	#NULL!	#NULL!	#NULL!	#NULL!	#NULL!	#NULL!	#NULL!	#NULL!	#NULL!	#NULL!	#NULL!	#NULL!	#NULL!	#NULL!	#NULL!	#NULL!	#NULL!	#NULL!	#NULL!	#NULL!	#NULL!	#NULL!	#NULL!	#NULL!	#NULL!	#NULL!	#NULL!	#NULL!	#NULL!	#NULL!	#NULL!	#NULL!	#NULL!	#NULL!	#NULL!	#NULL!	#NULL!	#NULL!	#NULL!	#NULL!	#NULL!	#NULL!
#NULL!	#NULL!	#NULL!	#NULL!	#NULL!	#NULL!	#NULL!	#NULL!	#NULL!	#NULL!	#NULL!	#NULL!	#NULL!	#NULL!	#NULL!	#NULL!	#NULL!	#NULL!	#NULL!	#NULL!	#NULL!	#NULL!	#NULL!	#NULL!	#NULL!	#NULL!	#NULL!	#NULL!	#NULL!	#NULL!	#NULL!	#NULL!	#NULL!	#NULL!	#NULL!	#NULL!	#NULL!	#NULL!	#NULL!	#NULL!	#NULL!	#NULL!	#NULL!	#NULL!	#NULL!	#NULL!	#NULL!
#NULL!	#NULL!	#NULL!	#NULL!	#NULL!	#NULL!	#NULL!	#NULL!	#NULL!	#NULL!	#NULL!	#NULL!	#NULL!	#NULL!	#NULL!	#NULL!	#NULL!	#NULL!	#NULL!	#NULL!	#NULL!	#NULL!	#NULL!	#NULL!	#NULL!	#NULL!	#NULL!	#NULL!	#NULL!	#NULL!	#NULL!	#NULL!	#NULL!	#NULL!	#NULL!	#NULL!	#NULL!	#NULL!	#NULL!	#NULL!	#NULL!	#NULL!	#NULL!	#NULL!	#NULL!	#NULL!	#NULL!
#NULL!	#NULL!	#NULL!	#NULL!	#NULL!	#NULL!	#NULL!	#NULL!	#NULL!	#NULL!	#NULL!	#NULL!	#NULL!	#NULL!	#NULL!	#NULL!	#NULL!	#NULL!	#NULL!	#NULL!	#NULL!	#NULL!	#NULL!	#NULL!	#NULL!	#NULL!	#NULL!	#NULL!	#NULL!	#NULL!	#NULL!	#NULL!	#NULL!	#NULL!	#NULL!	#NULL!	#NULL!	#NULL!	#NULL!	#NULL!	#NULL!	#NULL!	#NULL!	#NULL!	#NULL!	#NULL!	#NULL!
#NULL!	#NULL!	#NULL!	#NULL!	#NULL!	#NULL!	#NULL!	#NULL!	#NULL!	#NULL!	#NULL!	#NULL!	#NULL!	#NULL!	#NULL!	#NULL!	#NULL!	#NULL!	#NULL!	#NULL!	#NULL!	#NULL!	#NULL!	#NULL!	#NULL!	#NULL!	#NULL!	#NULL!	#NULL!	#NULL!	#NULL!	#NULL!	#NULL!	#NULL!	#NULL!	#NULL!	#NULL!	#NULL!	#NULL!	#NULL!	#NULL!	#NULL!	#NULL!	#NULL!	#NULL!	#NULL!	#NULL!
#NULL!	#NULL!	#NULL!	#NULL!	#NULL!	#NULL!	#NULL!	#NULL!	#NULL!	#NULL!	#NULL!	#NULL!	#NULL!	#NULL!	#NULL!	#NULL!	#NULL!	#NULL!	#NULL!	#NULL!	#NULL!	#NULL!	#NULL!	#NULL!	#NULL!	#NULL!	#NULL!	#NULL!	#NULL!	#NULL!	#NULL!	#NULL!	#NULL!	#NULL!	#NULL!	#NULL!	#NULL!	#NULL!	#NULL!	#NULL!	#NULL!	#NULL!	#NULL!	#NULL!	#NULL!	#NULL!	#NULL!
#NULL!	#NULL!	#NULL!	#NULL!	#NULL!	#NULL!	#NULL!	#NULL!	#NULL!	#NULL!	#NULL!	#NULL!	#NULL!	#NULL!	#NULL!	#NULL!	#NULL!	#NULL!	#NULL!	#NULL!	#NULL!	#NULL!	#NULL!	#NULL!	#NULL!	#NULL!	#NULL!	#NULL!	#NULL!	#NULL!	#NULL!	#NULL!	#NULL!	#NULL!	#NULL!	#NULL!	#NULL!	#NULL!	#NULL!	#NULL!	#NULL!	#NULL!	#NULL!	#NULL!	#NULL!	#NULL!	#NULL!
#NULL!	#NULL!	#NULL!	#NULL!	#NULL!	#NULL!	#NULL!	#NULL!	#NULL!	#NULL!	#NULL!	#NULL!	#NULL!	#NULL!	#NULL!	#NULL!	#NULL!	#NULL!	#NULL!	#NULL!	#NULL!	#NULL!	#NULL!	#NULL!	#NULL!	#NULL!	#NULL!	#NULL!	#NULL!	#NULL!	#NULL!	#NULL!	#NULL!	#NULL!	#NULL!	#NULL!	#NULL!	#NULL!	#NULL!	#NULL!	#NULL!	#NULL!	#NULL!	#NULL!	#NULL!	#NULL!	#NULL!
#NULL!	#NULL!	#NULL!	#NULL!	#NULL!	#NULL!	#NULL!	#NULL!	#NULL!	#NULL!	#NULL!	#NULL!	#NULL!	#NULL!	#NULL!	#NULL!	#NULL!	#NULL!	#NULL!	#NULL!	#NULL!	#NULL!	#NULL!	#NULL!	#NULL!	#NULL!	#NULL!	#NULL!	#NULL!	#NULL!	#NULL!	#NULL!	#NULL!	#NULL!	#NULL!	#NULL!	#NULL!	#NULL!	#NULL!	#NULL!	#NULL!	#NULL!	#NULL!	#NULL!	#NULL!	#NULL!	#NULL!
#NULL!	#NULL!	#NULL!	#NULL!	#NULL!	#NULL!	#NULL!	#NULL!	#NULL!	#NULL!	#NULL!	#NULL!	#NULL!	#NULL!	#NULL!	#NULL!	#NULL!	#NULL!	#NULL!	#NULL!	#NULL!	#NULL!	#NULL!	#NULL!	#NULL!	#NULL!	#NULL!	#NULL!	#NULL!	#NULL!	#NULL!	#NULL!	#NULL!	#NULL!	#NULL!	#NULL!	#NULL!	#NULL!	#NULL!	#NULL!	#NULL!	#NULL!	#NULL!	#NULL!	#NULL!	#NULL!	#NULL!
#NULL!	#NULL!	#NULL!	#NULL!	#NULL!	#NULL!	#NULL!	#NULL!	#NULL!	#NULL!	#NULL!	#NULL!	#NULL!	#NULL!	#NULL!	#NULL!	#NULL!	#NULL!	#NULL!	#NULL!	#NULL!	#NULL!	#NULL!	#NULL!	#NULL!	#NULL!	#NULL!	#NULL!	#NULL!	#NULL!	#NULL!	#NULL!	#NULL!	#NULL!	#NULL!	#NULL!	#NULL!	#NULL!	#NULL!	#NULL!	#NULL!	#NULL!	#NULL!	#NULL!	#NULL!	#NULL!	#NULL!
#NULL!	#NULL!	#NULL!	#NULL!	#NULL!	#NULL!	#NULL!	#NULL!	#NULL!	#NULL!	#NULL!	#NULL!	#NULL!	#NULL!	#NULL!	#NULL!	#NULL!	#NULL!	#NULL!	#NULL!	#NULL!	#NULL!	#NULL!	#NULL!	#NULL!	#NULL!	#NULL!	#NULL!	#NULL!	#NULL!	#NULL!	#NULL!	#NULL!	#NULL!	#NULL!	#NULL!	#NULL!	#NULL!	#NULL!	#NULL!	#NULL!	#NULL!	#NULL!	#NULL!	#NULL!	#NULL!	#NULL!
#NULL!	#NULL!	#NULL!	#NULL!	#NULL!	#NULL!	#NULL!	#NULL!	#NULL!	#NULL!	#NULL!	#NULL!	#NULL!	#NULL!	#NULL!	#NULL!	#NULL!	#NULL!	#NULL!	#NULL!	#NULL!	#NULL!	#NULL!	#NULL!	#NULL!	#NULL!	#NULL!	#NULL!	#NULL!	#NULL!	#NULL!	#NULL!	#NULL!	#NULL!	#NULL!	#NULL!	#NULL!	#NULL!	#NULL!	#NULL!	#NULL!	#NULL!	#NULL!	#NULL!	#NULL!	#NULL!	#NULL!
#NULL!	#NULL!	#NULL!	#NULL!	#NULL!	#NULL!	#NULL!	#NULL!	#NULL!	#NULL!	#NULL!	#NULL!	#NULL!	#NULL!	#NULL!	#NULL!	#NULL!	#NULL!	#NULL!	#NULL!	#NULL!	#NULL!	#NULL!	#NULL!	#NULL!	#NULL!	#NULL!	#NULL!	#NULL!	#NULL!	#NULL!	#NULL!	#NULL!	#NULL!	#NULL!	#NULL!	#NULL!	#NULL!	#NULL!	#NULL!	#NULL!	#NULL!	#NULL!	#NULL!	#NULL!	#NULL!	#NULL!
#NULL!	#NULL!	#NULL!	#NULL!	#NULL!	#NULL!	#NULL!	#NULL!	#NULL!	#NULL!	#NULL!	#NULL!	#NULL!	#NULL!	#NULL!	#NULL!	#NULL!	#NULL!	#NULL!	#NULL!	#NULL!	#NULL!	#NULL!	#NULL!	#NULL!	#NULL!	#NULL!	#NULL!	#NULL!	#NULL!	#NULL!	#NULL!	#NULL!	#NULL!	#NULL!	#NULL!	#NULL!	#NULL!	#NULL!	#NULL!	#NULL!	#NULL!	#NULL!	#NULL!	#NULL!	#NULL!	#NULL!
#NULL!	#NULL!	#NULL!	#NULL!	#NULL!	#NULL!	#NULL!	#NULL!	#NULL!	#NULL!	#NULL!	#NULL!	#NULL!	#NULL!	#NULL!	#NULL!	#NULL!	#NULL!	#NULL!	#NULL!	#NULL!	#NULL!	#NULL!	#NULL!	#NULL!	#NULL!	#NULL!	#NULL!	#NULL!	#NULL!	#NULL!	#NULL!	#NULL!	#NULL!	#NULL!	#NULL!	#NULL!	#NULL!	#NULL!	#NULL!	#NULL!	#NULL!	#NULL!	#NULL!	#NULL!	#NULL!	#NULL!
#NULL!	#NULL!	#NULL!	#NULL!	#NULL!	#NULL!	#NULL!	#NULL!	#NULL!	#NULL!	#NULL!	#NULL!	#NULL!	#NULL!	#NULL!	#NULL!	#NULL!	#NULL!	#NULL!	#NULL!	#NULL!	#NULL!	#NULL!	#NULL!	#NULL!	#NULL!	#NULL!	#NULL!	#NULL!	#NULL!	#NULL!	#NULL!	#NULL!	#NULL!	#NULL!	#NULL!	#NULL!	#NULL!	#NULL!	#NULL!	#NULL!	#NULL!	#NULL!	#NULL!	#NULL!	#NULL!	#NULL!
#NULL!	#NULL!	#NULL!	#NULL!	#NULL!	#NULL!	#NULL!	#NULL!	#NULL!	#NULL!	#NULL!	#NULL!	#NULL!	#NULL!	#NULL!	#NULL!	#NULL!	#NULL!	#NULL!	#NULL!	#NULL!	#NULL!	#NULL!	#NULL!	#NULL!	#NULL!	#NULL!	#NULL!	#NULL!	#NULL!	#NULL!	#NULL!	#NULL!	#NULL!	#NULL!	#NULL!	#NULL!	#NULL!	#NULL!	#NULL!	#NULL!	#NULL!	#NULL!	#NULL!	#NULL!	#NULL!	#NULL!
#NULL!	#NULL!	#NULL!	#NULL!	#NULL!	#NULL!	#NULL!	#NULL!	#NULL!	#NULL!	#NULL!	#NULL!	#NULL!	#NULL!	#NULL!	#NULL!	#NULL!	#NULL!	#NULL!	#NULL!	#NULL!	#NULL!	#NULL!	#NULL!	#NULL!	#NULL!	#NULL!	#NULL!	#NULL!	#NULL!	#NULL!	#NULL!	#NULL!	#NULL!	#NULL!	#NULL!	#NULL!	#NULL!	#NULL!	#NULL!	#NULL!	#NULL!	#NULL!	#NULL!	#NULL!	#NULL!	#NULL!
#NULL!	#NULL!	#NULL!	#NULL!	#NULL!	#NULL!	#NULL!	#NULL!	#NULL!	#NULL!	#NULL!	#NULL!	#NULL!	#NULL!	#NULL!	#NULL!	#NULL!	#NULL!	#NULL!	#NULL!	#NULL!	#NULL!	#NULL!	#NULL!	#NULL!	#NULL!	#NULL!	#NULL!	#NULL!	#NULL!	#NULL!	#NULL!	#NULL!	#NULL!	#NULL!	#NULL!	#NULL!	#NULL!	#NULL!	#NULL!	#NULL!	#NULL!	#NULL!	#NULL!	#NULL!	#NULL!	#NULL!
#NULL!	#NULL!	#NULL!	#NULL!	#NULL!	#NULL!	#NULL!	#NULL!	#NULL!	#NULL!	#NULL!	#NULL!	#NULL!	#NULL!	#NULL!	#NULL!	#NULL!	#NULL!	#NULL!	#NULL!	#NULL!	#NULL!	#NULL!	#NULL!	#NULL!	#NULL!	#NULL!	#NULL!	#NULL!	#NULL!	#NULL!	#NULL!	#NULL!	#NULL!	#NULL!	#NULL!	#NULL!	#NULL!	#NULL!	#NULL!	#NULL!	#NULL!	#NULL!	#NULL!	#NULL!	#NULL!	#NULL!
#NULL!	#NULL!	#NULL!	#NULL!	#NULL!	#NULL!	#NULL!	#NULL!	#NULL!	#NULL!	#NULL!	#NULL!	#NULL!	#NULL!	#NULL!	#NULL!	#NULL!	#NULL!	#NULL!	#NULL!	#NULL!	#NULL!	#NULL!	#NULL!	#NULL!	#NULL!	#NULL!	#NULL!	#NULL!	#NULL!	#NULL!	#NULL!	#NULL!	#NULL!	#NULL!	#NULL!	#NULL!	#NULL!	#NULL!	#NULL!	#NULL!	#NULL!	#NULL!	#NULL!	#NULL!	#NULL!	#NULL!
#NULL!	#NULL!	#NULL!	#NULL!	#NULL!	#NULL!	#NULL!	#NULL!	#NULL!	#NULL!	#NULL!	#NULL!	#NULL!	#NULL!	#NULL!	#NULL!	#NULL!	#NULL!	#NULL!	#NULL!	#NULL!	#NULL!	#NULL!	#NULL!	#NULL!	#NULL!	#NULL!	#NULL!	#NULL!	#NULL!	#NULL!	#NULL!	#NULL!	#NULL!	#NULL!	#NULL!	#NULL!	#NULL!	#NULL!	#NULL!	#NULL!	#NULL!	#NULL!	#NULL!	#NULL!	#NULL!	#NULL!
#NULL!	#NULL!	#NULL!	#NULL!	#NULL!	#NULL!	#NULL!	#NULL!	#NULL!	#NULL!	#NULL!	#NULL!	#NULL!	#NULL!	#NULL!	#NULL!	#NULL!	#NULL!	#NULL!	#NULL!	#NULL!	#NULL!	#NULL!	#NULL!	#NULL!	#NULL!	#NULL!	#NULL!	#NULL!	#NULL!	#NULL!	#NULL!	#NULL!	#NULL!	#NULL!	#NULL!	#NULL!	#NULL!	#NULL!	#NULL!	#NULL!	#NULL!	#NULL!	#NULL!	#NULL!	#NULL!	#NULL!
#NULL!	#NULL!	#NULL!	#NULL!	#NULL!	#NULL!	#NULL!	#NULL!	#NULL!	#NULL!	#NULL!	#NULL!	#NULL!	#NULL!	#NULL!	#NULL!	#NULL!	#NULL!	#NULL!	#NULL!	#NULL!	#NULL!	#NULL!	#NULL!	#NULL!	#NULL!	#NULL!	#NULL!	#NULL!	#NULL!	#NULL!	#NULL!	#NULL!	#NULL!	#NULL!	#NULL!	#NULL!	#NULL!	#NULL!	#NULL!	#NULL!	#NULL!	#NULL!	#NULL!	#NULL!	#NULL!	#NULL!
#NULL!	#NULL!	#NULL!	#NULL!	#NULL!	#NULL!	#NULL!	#NULL!	#NULL!	#NULL!	#NULL!	#NULL!	#NULL!	#NULL!	#NULL!	#NULL!	#NULL!	#NULL!	#NULL!	#NULL!	#NULL!	#NULL!	#NULL!	#NULL!	#NULL!	#NULL!	#NULL!	#NULL!	#NULL!	#NULL!	#NULL!	#NULL!	#NULL!	#NULL!	#NULL!	#NULL!	#NULL!	#NULL!	#NULL!	#NULL!	#NULL!	#NULL!	#NULL!	#NULL!	#NULL!	#NULL!	#NULL!
#NULL!	#NULL!	#NULL!	#NULL!	#NULL!	#NULL!	#NULL!	#NULL!	#NULL!	#NULL!	#NULL!	#NULL!	#NULL!	#NULL!	#NULL!	#NULL!	#NULL!	#NULL!	#NULL!	#NULL!	#NULL!	#NULL!	#NULL!	#NULL!	#NULL!	#NULL!	#NULL!	#NULL!	#NULL!	#NULL!	#NULL!	#NULL!	#NULL!	#NULL!	#NULL!	#NULL!	#NULL!	#NULL!	#NULL!	#NULL!	#NULL!	#NULL!	#NULL!	#NULL!	#NULL!	#NULL!	#NULL!
#NULL!	#NULL!	#NULL!	#NULL!	#NULL!	#NULL!	#NULL!	#NULL!	#NULL!	#NULL!	#NULL!	#NULL!	#NULL!	#NULL!	#NULL!	#NULL!	#NULL!	#NULL!	#NULL!	#NULL!	#NULL!	#NULL!	#NULL!	#NULL!	#NULL!	#NULL!	#NULL!	#NULL!	#NULL!	#NULL!	#NULL!	#NULL!	#NULL!	#NULL!	#NULL!	#NULL!	#NULL!	#NULL!	#NULL!	#NULL!	#NULL!	#NULL!	#NULL!	#NULL!	#NULL!	#NULL!	#NULL!
#NULL!	#NULL!	#NULL!	#NULL!	#NULL!	#NULL!	#NULL!	#NULL!	#NULL!	#NULL!	#NULL!	#NULL!	#NULL!	#NULL!	#NULL!	#NULL!	#NULL!	#NULL!	#NULL!	#NULL!	#NULL!	#NULL!	#NULL!	#NULL!	#NULL!	#NULL!	#NULL!	#NULL!	#NULL!	#NULL!	#NULL!	#NULL!	#NULL!	#NULL!	#NULL!	#NULL!	#NULL!	#NULL!	#NULL!	#NULL!	#NULL!	#NULL!	#NULL!	#NULL!	#NULL!	#NULL!	#NULL!
#NULL!	#NULL!	#NULL!	#NULL!	#NULL!	#NULL!	#NULL!	#NULL!	#NULL!	#NULL!	#NULL!	#NULL!	#NULL!	#NULL!	#NULL!	#NULL!	#NULL!	#NULL!	#NULL!	#NULL!	#NULL!	#NULL!	#NULL!	#NULL!	#NULL!	#NULL!	#NULL!	#NULL!	#NULL!	#NULL!	#NULL!	#NULL!	#NULL!	#NULL!	#NULL!	#NULL!	#NULL!	#NULL!	#NULL!	#NULL!	#NULL!	#NULL!	#NULL!	#NULL!	#NULL!	#NULL!	#NULL!
#NULL!	#NULL!	#NULL!	#NULL!	#NULL!	#NULL!	#NULL!	#NULL!	#NULL!	#NULL!	#NULL!	#NULL!	#NULL!	#NULL!	#NULL!	#NULL!	#NULL!	#NULL!	#NULL!	#NULL!	#NULL!	#NULL!	#NULL!	#NULL!	#NULL!	#NULL!	#NULL!	#NULL!	#NULL!	#NULL!	#NULL!	#NULL!	#NULL!	#NULL!	#NULL!	#NULL!	#NULL!	#NULL!	#NULL!	#NULL!	#NULL!	#NULL!	#NULL!	#NULL!	#NULL!	#NULL!	#NULL!
#NULL!	#NULL!	#NULL!	#NULL!	#NULL!	#NULL!	#NULL!	#NULL!	#NULL!	#NULL!	#NULL!	#NULL!	#NULL!	#NULL!	#NULL!	#NULL!	#NULL!	#NULL!	#NULL!	#NULL!	#NULL!	#NULL!	#NULL!	#NULL!	#NULL!	#NULL!	#NULL!	#NULL!	#NULL!	#NULL!	#NULL!	#NULL!	#NULL!	#NULL!	#NULL!	#NULL!	#NULL!	#NULL!	#NULL!	#NULL!	#NULL!	#NULL!	#NULL!	#NULL!	#NULL!	#NULL!	#NULL!
#NULL!	#NULL!	#NULL!	#NULL!	#NULL!	#NULL!	#NULL!	#NULL!	#NULL!	#NULL!	#NULL!	#NULL!	#NULL!	#NULL!	#NULL!	#NULL!	#NULL!	#NULL!	#NULL!	#NULL!	#NULL!	#NULL!	#NULL!	#NULL!	#NULL!	#NULL!	#NULL!	#NULL!	#NULL!	#NULL!	#NULL!	#NULL!	#NULL!	#NULL!	#NULL!	#NULL!	#NULL!	#NULL!	#NULL!	#NULL!	#NULL!	#NULL!	#NULL!	#NULL!	#NULL!	#NULL!	#NULL!
#NULL!	#NULL!	#NULL!	#NULL!	#NULL!	#NULL!	#NULL!	#NULL!	#NULL!	#NULL!	#NULL!	#NULL!	#NULL!	#NULL!	#NULL!	#NULL!	#NULL!	#NULL!	#NULL!	#NULL!	#NULL!	#NULL!	#NULL!	#NULL!	#NULL!	#NULL!	#NULL!	#NULL!	#NULL!	#NULL!	#NULL!	#NULL!	#NULL!	#NULL!	#NULL!	#NULL!	#NULL!	#NULL!	#NULL!	#NULL!	#NULL!	#NULL!	#NULL!	#NULL!	#NULL!	#NULL!	#NULL!
#NULL!	#NULL!	#NULL!	#NULL!	#NULL!	#NULL!	#NULL!	#NULL!	#NULL!	#NULL!	#NULL!	#NULL!	#NULL!	#NULL!	#NULL!	#NULL!	#NULL!	#NULL!	#NULL!	#NULL!	#NULL!	#NULL!	#NULL!	#NULL!	#NULL!	#NULL!	#NULL!	#NULL!	#NULL!	#NULL!	#NULL!	#NULL!	#NULL!	#NULL!	#NULL!	#NULL!	#NULL!	#NULL!	#NULL!	#NULL!	#NULL!	#NULL!	#NULL!	#NULL!	#NULL!	#NULL!	#NULL!
#NULL!	#NULL!	#NULL!	#NULL!	#NULL!	#NULL!	#NULL!	#NULL!	#NULL!	#NULL!	#NULL!	#NULL!	#NULL!	#NULL!	#NULL!	#NULL!	#NULL!	#NULL!	#NULL!	#NULL!	#NULL!	#NULL!	#NULL!	#NULL!	#NULL!	#NULL!	#NULL!	#NULL!	#NULL!	#NULL!	#NULL!	#NULL!	#NULL!	#NULL!	#NULL!	#NULL!	#NULL!	#NULL!	#NULL!	#NULL!	#NULL!	#NULL!	#NULL!	#NULL!	#NULL!	#NULL!	#NULL!
#NULL!	#NULL!	#NULL!	#NULL!	#NULL!	#NULL!	#NULL!	#NULL!	#NULL!	#NULL!	#NULL!	#NULL!	#NULL!	#NULL!	#NULL!	#NULL!	#NULL!	#NULL!	#NULL!	#NULL!	#NULL!	#NULL!	#NULL!	#NULL!	#NULL!	#NULL!	#NULL!	#NULL!	#NULL!	#NULL!	#NULL!	#NULL!	#NULL!	#NULL!	#NULL!	#NULL!	#NULL!	#NULL!	#NULL!	#NULL!	#NULL!	#NULL!	#NULL!	#NULL!	#NULL!	#NULL!	#NULL!
#NULL!	#NULL!	#NULL!	#NULL!	#NULL!	#NULL!	#NULL!	#NULL!	#NULL!	#NULL!	#NULL!	#NULL!	#NULL!	#NULL!	#NULL!	#NULL!	#NULL!	#NULL!	#NULL!	#NULL!	#NULL!	#NULL!	#NULL!	#NULL!	#NULL!	#NULL!	#NULL!	#NULL!	#NULL!	#NULL!	#NULL!	#NULL!	#NULL!	#NULL!	#NULL!	#NULL!	#NULL!	#NULL!	#NULL!	#NULL!	#NULL!	#NULL!	#NULL!	#NULL!	#NULL!	#NULL!	#NULL!
#NULL!	#NULL!	#NULL!	#NULL!	#NULL!	#NULL!	#NULL!	#NULL!	#NULL!	#NULL!	#NULL!	#NULL!	#NULL!	#NULL!	#NULL!	#NULL!	#NULL!	#NULL!	#NULL!	#NULL!	#NULL!	#NULL!	#NULL!	#NULL!	#NULL!	#NULL!	#NULL!	#NULL!	#NULL!	#NULL!	#NULL!	#NULL!	#NULL!	#NULL!	#NULL!	#NULL!	#NULL!	#NULL!	#NULL!	#NULL!	#NULL!	#NULL!	#NULL!	#NULL!	#NULL!	#NULL!	#NULL!
#NULL!	#NULL!	#NULL!	#NULL!	#NULL!	#NULL!	#NULL!	#NULL!	#NULL!	#NULL!	#NULL!	#NULL!	#NULL!	#NULL!	#NULL!	#NULL!	#NULL!	#NULL!	#NULL!	#NULL!	#NULL!	#NULL!	#NULL!	#NULL!	#NULL!	#NULL!	#NULL!	#NULL!	#NULL!	#NULL!	#NULL!	#NULL!	#NULL!	#NULL!	#NULL!	#NULL!	#NULL!	#NULL!	#NULL!	#NULL!	#NULL!	#NULL!	#NULL!	#NULL!	#NULL!	#NULL!	#NULL!
#NULL!	#NULL!	#NULL!	#NULL!	#NULL!	#NULL!	#NULL!	#NULL!	#NULL!	#NULL!	#NULL!	#NULL!	#NULL!	#NULL!	#NULL!	#NULL!	#NULL!	#NULL!	#NULL!	#NULL!	#NULL!	#NULL!	#NULL!	#NULL!	#NULL!	#NULL!	#NULL!	#NULL!	#NULL!	#NULL!	#NULL!	#NULL!	#NULL!	#NULL!	#NULL!	#NULL!	#NULL!	#NULL!	#NULL!	#NULL!	#NULL!	#NULL!	#NULL!	#NULL!	#NULL!	#NULL!	#NULL!
#NULL!	#NULL!	#NULL!	#NULL!	#NULL!	#NULL!	#NULL!	#NULL!	#NULL!	#NULL!	#NULL!	#NULL!	#NULL!	#NULL!	#NULL!	#NULL!	#NULL!	#NULL!	#NULL!	#NULL!	#NULL!	#NULL!	#NULL!	#NULL!	#NULL!	#NULL!	#NULL!	#NULL!	#NULL!	#NULL!	#NULL!	#NULL!	#NULL!	#NULL!	#NULL!	#NULL!	#NULL!	#NULL!	#NULL!	#NULL!	#NULL!	#NULL!	#NULL!	#NULL!	#NULL!	#NULL!	#NULL!
#NULL!	#NULL!	#NULL!	#NULL!	#NULL!	#NULL!	#NULL!	#NULL!	#NULL!	#NULL!	#NULL!	#NULL!	#NULL!	#NULL!	#NULL!	#NULL!	#NULL!	#NULL!	#NULL!	#NULL!	#NULL!	#NULL!	#NULL!	#NULL!	#NULL!	#NULL!	#NULL!	#NULL!	#NULL!	#NULL!	#NULL!	#NULL!	#NULL!	#NULL!	#NULL!	#NULL!	#NULL!	#NULL!	#NULL!	#NULL!	#NULL!	#NULL!	#NULL!	#NULL!	#NULL!	#NULL!	#NULL!
#NULL!	#NULL!	#NULL!	#NULL!	#NULL!	#NULL!	#NULL!	#NULL!	#NULL!	#NULL!	#NULL!	#NULL!	#NULL!	#NULL!	#NULL!	#NULL!	#NULL!	#NULL!	#NULL!	#NULL!	#NULL!	#NULL!	#NULL!	#NULL!	#NULL!	#NULL!	#NULL!	#NULL!	#NULL!	#NULL!	#NULL!	#NULL!	#NULL!	#NULL!	#NULL!	#NULL!	#NULL!	#NULL!	#NULL!	#NULL!	#NULL!	#NULL!	#NULL!	#NULL!	#NULL!	#NULL!	#NULL!
#NULL!	#NULL!	#NULL!	#NULL!	#NULL!	#NULL!	#NULL!	#NULL!	#NULL!	#NULL!	#NULL!	#NULL!	#NULL!	#NULL!	#NULL!	#NULL!	#NULL!	#NULL!	#NULL!	#NULL!	#NULL!	#NULL!	#NULL!	#NULL!	#NULL!	#NULL!	#NULL!	#NULL!	#NULL!	#NULL!	#NULL!	#NULL!	#NULL!	#NULL!	#NULL!	#NULL!	#NULL!	#NULL!	#NULL!	#NULL!	#NULL!	#NULL!	#NULL!	#NULL!	#NULL!	#NULL!	#NULL!
#NULL!	#NULL!	#NULL!	#NULL!	#NULL!	#NULL!	#NULL!	#NULL!	#NULL!	#NULL!	#NULL!	#NULL!	#NULL!	#NULL!	#NULL!	#NULL!	#NULL!	#NULL!	#NULL!	#NULL!	#NULL!	#NULL!	#NULL!	#NULL!	#NULL!	#NULL!	#NULL!	#NULL!	#NULL!	#NULL!	#NULL!	#NULL!	#NULL!	#NULL!	#NULL!	#NULL!	#NULL!	#NULL!	#NULL!	#NULL!	#NULL!	#NULL!	#NULL!	#NULL!	#NULL!	#NULL!	#NULL!
#NULL!	#NULL!	#NULL!	#NULL!	#NULL!	#NULL!	#NULL!	#NULL!	#NULL!	#NULL!	#NULL!	#NULL!	#NULL!	#NULL!	#NULL!	#NULL!	#NULL!	#NULL!	#NULL!	#NULL!	#NULL!	#NULL!	#NULL!	#NULL!	#NULL!	#NULL!	#NULL!	#NULL!	#NULL!	#NULL!	#NULL!	#NULL!	#NULL!	#NULL!	#NULL!	#NULL!	#NULL!	#NULL!	#NULL!	#NULL!	#NULL!	#NULL!	#NULL!	#NULL!	#NULL!	#NULL!	#NULL!
#NULL!	#NULL!	#NULL!	#NULL!	#NULL!	#NULL!	#NULL!	#NULL!	#NULL!	#NULL!	#NULL!	#NULL!	#NULL!	#NULL!	#NULL!	#NULL!	#NULL!	#NULL!	#NULL!	#NULL!	#NULL!	#NULL!	#NULL!	#NULL!	#NULL!	#NULL!	#NULL!	#NULL!	#NULL!	#NULL!	#NULL!	#NULL!	#NULL!	#NULL!	#NULL!	#NULL!	#NULL!	#NULL!	#NULL!	#NULL!	#NULL!	#NULL!	#NULL!	#NULL!	#NULL!	#NULL!	#NULL!
#NULL!	#NULL!	#NULL!	#NULL!	#NULL!	#NULL!	#NULL!	#NULL!	#NULL!	#NULL!	#NULL!	#NULL!	#NULL!	#NULL!	#NULL!	#NULL!	#NULL!	#NULL!	#NULL!	#NULL!	#NULL!	#NULL!	#NULL!	#NULL!	#NULL!	#NULL!	#NULL!	#NULL!	#NULL!	#NULL!	#NULL!	#NULL!	#NULL!	#NULL!	#NULL!	#NULL!	#NULL!	#NULL!	#NULL!	#NULL!	#NULL!	#NULL!	#NULL!	#NULL!	#NULL!	#NULL!	#NULL!
#NULL!	#NULL!	#NULL!	#NULL!	#NULL!	#NULL!	#NULL!	#NULL!	#NULL!	#NULL!	#NULL!	#NULL!	#NULL!	#NULL!	#NULL!	#NULL!	#NULL!	#NULL!	#NULL!	#NULL!	#NULL!	#NULL!	#NULL!	#NULL!	#NULL!	#NULL!	#NULL!	#NULL!	#NULL!	#NULL!	#NULL!	#NULL!	#NULL!	#NULL!	#NULL!	#NULL!	#NULL!	#NULL!	#NULL!	#NULL!	#NULL!	#NULL!	#NULL!	#NULL!	#NULL!	#NULL!	#NULL!
#NULL!	#NULL!	#NULL!	#NULL!	#NULL!	#NULL!	#NULL!	#NULL!	#NULL!	#NULL!	#NULL!	#NULL!	#NULL!	#NULL!	#NULL!	#NULL!	#NULL!	#NULL!	#NULL!	#NULL!	#NULL!	#NULL!	#NULL!	#NULL!	#NULL!	#NULL!	#NULL!	#NULL!	#NULL!	#NULL!	#NULL!	#NULL!	#NULL!	#NULL!	#NULL!	#NULL!	#NULL!	#NULL!	#NULL!	#NULL!	#NULL!	#NULL!	#NULL!	#NULL!	#NULL!	#NULL!	#NULL!
#NULL!	#NULL!	#NULL!	#NULL!	#NULL!	#NULL!	#NULL!	#NULL!	#NULL!	#NULL!	#NULL!	#NULL!	#NULL!	#NULL!	#NULL!	#NULL!	#NULL!	#NULL!	#NULL!	#NULL!	#NULL!	#NULL!	#NULL!	#NULL!	#NULL!	#NULL!	#NULL!	#NULL!	#NULL!	#NULL!	#NULL!	#NULL!	#NULL!	#NULL!	#NULL!	#NULL!	#NULL!	#NULL!	#NULL!	#NULL!	#NULL!	#NULL!	#NULL!	#NULL!	#NULL!	#NULL!	#NULL!
#NULL!	#NULL!	#NULL!	#NULL!	#NULL!	#NULL!	#NULL!	#NULL!	#NULL!	#NULL!	#NULL!	#NULL!	#NULL!	#NULL!	#NULL!	#NULL!	#NULL!	#NULL!	#NULL!	#NULL!	#NULL!	#NULL!	#NULL!	#NULL!	#NULL!	#NULL!	#NULL!	#NULL!	#NULL!	#NULL!	#NULL!	#NULL!	#NULL!	#NULL!	#NULL!	#NULL!	#NULL!	#NULL!	#NULL!	#NULL!	#NULL!	#NULL!	#NULL!	#NULL!	#NULL!	#NULL!	#NULL!
#NULL!	#NULL!	#NULL!	#NULL!	#NULL!	#NULL!	#NULL!	#NULL!	#NULL!	#NULL!	#NULL!	#NULL!	#NULL!	#NULL!	#NULL!	#NULL!	#NULL!	#NULL!	#NULL!	#NULL!	#NULL!	#NULL!	#NULL!	#NULL!	#NULL!	#NULL!	#NULL!	#NULL!	#NULL!	#NULL!	#NULL!	#NULL!	#NULL!	#NULL!	#NULL!	#NULL!	#NULL!	#NULL!	#NULL!	#NULL!	#NULL!	#NULL!	#NULL!	#NULL!	#NULL!	#NULL!	#NULL!
#NULL!	#NULL!	#NULL!	#NULL!	#NULL!	#NULL!	#NULL!	#NULL!	#NULL!	#NULL!	#NULL!	#NULL!	#NULL!	#NULL!	#NULL!	#NULL!	#NULL!	#NULL!	#NULL!	#NULL!	#NULL!	#NULL!	#NULL!	#NULL!	#NULL!	#NULL!	#NULL!	#NULL!	#NULL!	#NULL!	#NULL!	#NULL!	#NULL!	#NULL!	#NULL!	#NULL!	#NULL!	#NULL!	#NULL!	#NULL!	#NULL!	#NULL!	#NULL!	#NULL!	#NULL!	#NULL!	#NULL!
#NULL!	#NULL!	#NULL!	#NULL!	#NULL!	#NULL!	#NULL!	#NULL!	#NULL!	#NULL!	#NULL!	#NULL!	#NULL!	#NULL!	#NULL!	#NULL!	#NULL!	#NULL!	#NULL!	#NULL!	#NULL!	#NULL!	#NULL!	#NULL!	#NULL!	#NULL!	#NULL!	#NULL!	#NULL!	#NULL!	#NULL!	#NULL!	#NULL!	#NULL!	#NULL!	#NULL!	#NULL!	#NULL!	#NULL!	#NULL!	#NULL!	#NULL!	#NULL!	#NULL!	#NULL!	#NULL!	#NULL!
#NULL!	#NULL!	#NULL!	#NULL!	#NULL!	#NULL!	#NULL!	#NULL!	#NULL!	#NULL!	#NULL!	#NULL!	#NULL!	#NULL!	#NULL!	#NULL!	#NULL!	#NULL!	#NULL!	#NULL!	#NULL!	#NULL!	#NULL!	#NULL!	#NULL!	#NULL!	#NULL!	#NULL!	#NULL!	#NULL!	#NULL!	#NULL!	#NULL!	#NULL!	#NULL!	#NULL!	#NULL!	#NULL!	#NULL!	#NULL!	#NULL!	#NULL!	#NULL!	#NULL!	#NULL!	#NULL!	#NULL!
#NULL!	#NULL!	#NULL!	#NULL!	#NULL!	#NULL!	#NULL!	#NULL!	#NULL!	#NULL!	#NULL!	#NULL!	#NULL!	#NULL!	#NULL!	#NULL!	#NULL!	#NULL!	#NULL!	#NULL!	#NULL!	#NULL!	#NULL!	#NULL!	#NULL!	#NULL!	#NULL!	#NULL!	#NULL!	#NULL!	#NULL!	#NULL!	#NULL!	#NULL!	#NULL!	#NULL!	#NULL!	#NULL!	#NULL!	#NULL!	#NULL!	#NULL!	#NULL!	#NULL!	#NULL!	#NULL!	#NULL!
#NULL!	#NULL!	#NULL!	#NULL!	#NULL!	#NULL!	#NULL!	#NULL!	#NULL!	#NULL!	#NULL!	#NULL!	#NULL!	#NULL!	#NULL!	#NULL!	#NULL!	#NULL!	#NULL!	#NULL!	#NULL!	#NULL!	#NULL!	#NULL!	#NULL!	#NULL!	#NULL!	#NULL!	#NULL!	#NULL!	#NULL!	#NULL!	#NULL!	#NULL!	#NULL!	#NULL!	#NULL!	#NULL!	#NULL!	#NULL!	#NULL!	#NULL!	#NULL!	#NULL!	#NULL!	#NULL!	#NULL!
#NULL!	#NULL!	#NULL!	#NULL!	#NULL!	#NULL!	#NULL!	#NULL!	#NULL!	#NULL!	#NULL!	#NULL!	#NULL!	#NULL!	#NULL!	#NULL!	#NULL!	#NULL!	#NULL!	#NULL!	#NULL!	#NULL!	#NULL!	#NULL!	#NULL!	#NULL!	#NULL!	#NULL!	#NULL!	#NULL!	#NULL!	#NULL!	#NULL!	#NULL!	#NULL!	#NULL!	#NULL!	#NULL!	#NULL!	#NULL!	#NULL!	#NULL!	#NULL!	#NULL!	#NULL!	#NULL!	#NULL!
#NULL!	#NULL!	#NULL!	#NULL!	#NULL!	#NULL!	#NULL!	#NULL!	#NULL!	#NULL!	#NULL!	#NULL!	#NULL!	#NULL!	#NULL!	#NULL!	#NULL!	#NULL!	#NULL!	#NULL!	#NULL!	#NULL!	#NULL!	#NULL!	#NULL!	#NULL!	#NULL!	#NULL!	#NULL!	#NULL!	#NULL!	#NULL!	#NULL!	#NULL!	#NULL!	#NULL!	#NULL!	#NULL!	#NULL!	#NULL!	#NULL!	#NULL!	#NULL!	#NULL!	#NULL!	#NULL!	#NULL!
#NULL!	#NULL!	#NULL!	#NULL!	#NULL!	#NULL!	#NULL!	#NULL!	#NULL!	#NULL!	#NULL!	#NULL!	#NULL!	#NULL!	#NULL!	#NULL!	#NULL!	#NULL!	#NULL!	#NULL!	#NULL!	#NULL!	#NULL!	#NULL!	#NULL!	#NULL!	#NULL!	#NULL!	#NULL!	#NULL!	#NULL!	#NULL!	#NULL!	#NULL!	#NULL!	#NULL!	#NULL!	#NULL!	#NULL!	#NULL!	#NULL!	#NULL!	#NULL!	#NULL!	#NULL!	#NULL!	#NULL!
#NULL!	#NULL!	#NULL!	#NULL!	#NULL!	#NULL!	#NULL!	#NULL!	#NULL!	#NULL!	#NULL!	#NULL!	#NULL!	#NULL!	#NULL!	#NULL!	#NULL!	#NULL!	#NULL!	#NULL!	#NULL!	#NULL!	#NULL!	#NULL!	#NULL!	#NULL!	#NULL!	#NULL!	#NULL!	#NULL!	#NULL!	#NULL!	#NULL!	#NULL!	#NULL!	#NULL!	#NULL!	#NULL!	#NULL!	#NULL!	#NULL!	#NULL!	#NULL!	#NULL!	#NULL!	#NULL!	#NULL!
#NULL!	#NULL!	#NULL!	#NULL!	#NULL!	#NULL!	#NULL!	#NULL!	#NULL!	#NULL!	#NULL!	#NULL!	#NULL!	#NULL!	#NULL!	#NULL!	#NULL!	#NULL!	#NULL!	#NULL!	#NULL!	#NULL!	#NULL!	#NULL!	#NULL!	#NULL!	#NULL!	#NULL!	#NULL!	#NULL!	#NULL!	#NULL!	#NULL!	#NULL!	#NULL!	#NULL!	#NULL!	#NULL!	#NULL!	#NULL!	#NULL!	#NULL!	#NULL!	#NULL!	#NULL!	#NULL!	#NULL!
#NULL!	#NULL!	#NULL!	#NULL!	#NULL!	#NULL!	#NULL!	#NULL!	#NULL!	#NULL!	#NULL!	#NULL!	#NULL!	#NULL!	#NULL!	#NULL!	#NULL!	#NULL!	#NULL!	#NULL!	#NULL!	#NULL!	#NULL!	#NULL!	#NULL!	#NULL!	#NULL!	#NULL!	#NULL!	#NULL!	#NULL!	#NULL!	#NULL!	#NULL!	#NULL!	#NULL!	#NULL!	#NULL!	#NULL!	#NULL!	#NULL!	#NULL!	#NULL!	#NULL!	#NULL!	#NULL!	#NULL!
#NULL!	#NULL!	#NULL!	#NULL!	#NULL!	#NULL!	#NULL!	#NULL!	#NULL!	#NULL!	#NULL!	#NULL!	#NULL!	#NULL!	#NULL!	#NULL!	#NULL!	#NULL!	#NULL!	#NULL!	#NULL!	#NULL!	#NULL!	#NULL!	#NULL!	#NULL!	#NULL!	#NULL!	#NULL!	#NULL!	#NULL!	#NULL!	#NULL!	#NULL!	#NULL!	#NULL!	#NULL!	#NULL!	#NULL!	#NULL!	#NULL!	#NULL!	#NULL!	#NULL!	#NULL!	#NULL!	#NULL!
#NULL!	#NULL!	#NULL!	#NULL!	#NULL!	#NULL!	#NULL!	#NULL!	#NULL!	#NULL!	#NULL!	#NULL!	#NULL!	#NULL!	#NULL!	#NULL!	#NULL!	#NULL!	#NULL!	#NULL!	#NULL!	#NULL!	#NULL!	#NULL!	#NULL!	#NULL!	#NULL!	#NULL!	#NULL!	#NULL!	#NULL!	#NULL!	#NULL!	#NULL!	#NULL!	#NULL!	#NULL!	#NULL!	#NULL!	#NULL!	#NULL!	#NULL!	#NULL!	#NULL!	#NULL!	#NULL!	#NULL!
#NULL!	#NULL!	#NULL!	#NULL!	#NULL!	#NULL!	#NULL!	#NULL!	#NULL!	#NULL!	#NULL!	#NULL!	#NULL!	#NULL!	#NULL!	#NULL!	#NULL!	#NULL!	#NULL!	#NULL!	#NULL!	#NULL!	#NULL!	#NULL!	#NULL!	#NULL!	#NULL!	#NULL!	#NULL!	#NULL!	#NULL!	#NULL!	#NULL!	#NULL!	#NULL!	#NULL!	#NULL!	#NULL!	#NULL!	#NULL!	#NULL!	#NULL!	#NULL!	#NULL!	#NULL!	#NULL!	#NULL!
#NULL!	#NULL!	#NULL!	#NULL!	#NULL!	#NULL!	#NULL!	#NULL!	#NULL!	#NULL!	#NULL!	#NULL!	#NULL!	#NULL!	#NULL!	#NULL!	#NULL!	#NULL!	#NULL!	#NULL!	#NULL!	#NULL!	#NULL!	#NULL!	#NULL!	#NULL!	#NULL!	#NULL!	#NULL!	#NULL!	#NULL!	#NULL!	#NULL!	#NULL!	#NULL!	#NULL!	#NULL!	#NULL!	#NULL!	#NULL!	#NULL!	#NULL!	#NULL!	#NULL!	#NULL!	#NULL!	#NULL!
#NULL!	#NULL!	#NULL!	#NULL!	#NULL!	#NULL!	#NULL!	#NULL!	#NULL!	#NULL!	#NULL!	#NULL!	#NULL!	#NULL!	#NULL!	#NULL!	#NULL!	#NULL!	#NULL!	#NULL!	#NULL!	#NULL!	#NULL!	#NULL!	#NULL!	#NULL!	#NULL!	#NULL!	#NULL!	#NULL!	#NULL!	#NULL!	#NULL!	#NULL!	#NULL!	#NULL!	#NULL!	#NULL!	#NULL!	#NULL!	#NULL!	#NULL!	#NULL!	#NULL!	#NULL!	#NULL!	#NULL!
#NULL!	#NULL!	#NULL!	#NULL!	#NULL!	#NULL!	#NULL!	#NULL!	#NULL!	#NULL!	#NULL!	#NULL!	#NULL!	#NULL!	#NULL!	#NULL!	#NULL!	#NULL!	#NULL!	#NULL!	#NULL!	#NULL!	#NULL!	#NULL!	#NULL!	#NULL!	#NULL!	#NULL!	#NULL!	#NULL!	#NULL!	#NULL!	#NULL!	#NULL!	#NULL!	#NULL!	#NULL!	#NULL!	#NULL!	#NULL!	#NULL!	#NULL!	#NULL!	#NULL!	#NULL!	#NULL!	#NULL!
#NULL!	#NULL!	#NULL!	#NULL!	#NULL!	#NULL!	#NULL!	#NULL!	#NULL!	#NULL!	#NULL!	#NULL!	#NULL!	#NULL!	#NULL!	#NULL!	#NULL!	#NULL!	#NULL!	#NULL!	#NULL!	#NULL!	#NULL!	#NULL!	#NULL!	#NULL!	#NULL!	#NULL!	#NULL!	#NULL!	#NULL!	#NULL!	#NULL!	#NULL!	#NULL!	#NULL!	#NULL!	#NULL!	#NULL!	#NULL!	#NULL!	#NULL!	#NULL!	#NULL!	#NULL!	#NULL!	#NULL!
#NULL!	#NULL!	#NULL!	#NULL!	#NULL!	#NULL!	#NULL!	#NULL!	#NULL!	#NULL!	#NULL!	#NULL!	#NULL!	#NULL!	#NULL!	#NULL!	#NULL!	#NULL!	#NULL!	#NULL!	#NULL!	#NULL!	#NULL!	#NULL!	#NULL!	#NULL!	#NULL!	#NULL!	#NULL!	#NULL!	#NULL!	#NULL!	#NULL!	#NULL!	#NULL!	#NULL!	#NULL!	#NULL!	#NULL!	#NULL!	#NULL!	#NULL!	#NULL!	#NULL!	#NULL!	#NULL!	#NULL!
#NULL!	#NULL!	#NULL!	#NULL!	#NULL!	#NULL!	#NULL!	#NULL!	#NULL!	#NULL!	#NULL!	#NULL!	#NULL!	#NULL!	#NULL!	#NULL!	#NULL!	#NULL!	#NULL!	#NULL!	#NULL!	#NULL!	#NULL!	#NULL!	#NULL!	#NULL!	#NULL!	#NULL!	#NULL!	#NULL!	#NULL!	#NULL!	#NULL!	#NULL!	#NULL!	#NULL!	#NULL!	#NULL!	#NULL!	#NULL!	#NULL!	#NULL!	#NULL!	#NULL!	#NULL!	#NULL!	#NULL!
#NULL!	#NULL!	#NULL!	#NULL!	#NULL!	#NULL!	#NULL!	#NULL!	#NULL!	#NULL!	#NULL!	#NULL!	#NULL!	#NULL!	#NULL!	#NULL!	#NULL!	#NULL!	#NULL!	#NULL!	#NULL!	#NULL!	#NULL!	#NULL!	#NULL!	#NULL!	#NULL!	#NULL!	#NULL!	#NULL!	#NULL!	#NULL!	#NULL!	#NULL!	#NULL!	#NULL!	#NULL!	#NULL!	#NULL!	#NULL!	#NULL!	#NULL!	#NULL!	#NULL!	#NULL!	#NULL!	#NULL!
#NULL!	#NULL!	#NULL!	#NULL!	#NULL!	#NULL!	#NULL!	#NULL!	#NULL!	#NULL!	#NULL!	#NULL!	#NULL!	#NULL!	#NULL!	#NULL!	#NULL!	#NULL!	#NULL!	#NULL!	#NULL!	#NULL!	#NULL!	#NULL!	#NULL!	#NULL!	#NULL!	#NULL!	#NULL!	#NULL!	#NULL!	#NULL!	#NULL!	#NULL!	#NULL!	#NULL!	#NULL!	#NULL!	#NULL!	#NULL!	#NULL!	#NULL!	#NULL!	#NULL!	#NULL!	#NULL!	#NULL!
#NULL!	#NULL!	#NULL!	#NULL!	#NULL!	#NULL!	#NULL!	#NULL!	#NULL!	#NULL!	#NULL!	#NULL!	#NULL!	#NULL!	#NULL!	#NULL!	#NULL!	#NULL!	#NULL!	#NULL!	#NULL!	#NULL!	#NULL!	#NULL!	#NULL!	#NULL!	#NULL!	#NULL!	#NULL!	#NULL!	#NULL!	#NULL!	#NULL!	#NULL!	#NULL!	#NULL!	#NULL!	#NULL!	#NULL!	#NULL!	#NULL!	#NULL!	#NULL!	#NULL!	#NULL!	#NULL!	#NULL!
#NULL!	#NULL!	#NULL!	#NULL!	#NULL!	#NULL!	#NULL!	#NULL!	#NULL!	#NULL!	#NULL!	#NULL!	#NULL!	#NULL!	#NULL!	#NULL!	#NULL!	#NULL!	#NULL!	#NULL!	#NULL!	#NULL!	#NULL!	#NULL!	#NULL!	#NULL!	#NULL!	#NULL!	#NULL!	#NULL!	#NULL!	#NULL!	#NULL!	#NULL!	#NULL!	#NULL!	#NULL!	#NULL!	#NULL!	#NULL!	#NULL!	#NULL!	#NULL!	#NULL!	#NULL!	#NULL!	#NULL!
#NULL!	#NULL!	#NULL!	#NULL!	#NULL!	#NULL!	#NULL!	#NULL!	#NULL!	#NULL!	#NULL!	#NULL!	#NULL!	#NULL!	#NULL!	#NULL!	#NULL!	#NULL!	#NULL!	#NULL!	#NULL!	#NULL!	#NULL!	#NULL!	#NULL!	#NULL!	#NULL!	#NULL!	#NULL!	#NULL!	#NULL!	#NULL!	#NULL!	#NULL!	#NULL!	#NULL!	#NULL!	#NULL!	#NULL!	#NULL!	#NULL!	#NULL!	#NULL!	#NULL!	#NULL!	#NULL!	#NULL!
#NULL!	#NULL!	#NULL!	#NULL!	#NULL!	#NULL!	#NULL!	#NULL!	#NULL!	#NULL!	#NULL!	#NULL!	#NULL!	#NULL!	#NULL!	#NULL!	#NULL!	#NULL!	#NULL!	#NULL!	#NULL!	#NULL!	#NULL!	#NULL!	#NULL!	#NULL!	#NULL!	#NULL!	#NULL!	#NULL!	#NULL!	#NULL!	#NULL!	#NULL!	#NULL!	#NULL!	#NULL!	#NULL!	#NULL!	#NULL!	#NULL!	#NULL!	#NULL!	#NULL!	#NULL!	#NULL!	#NULL!
#NULL!	#NULL!	#NULL!	#NULL!	#NULL!	#NULL!	#NULL!	#NULL!	#NULL!	#NULL!	#NULL!	#NULL!	#NULL!	#NULL!	#NULL!	#NULL!	#NULL!	#NULL!	#NULL!	#NULL!	#NULL!	#NULL!	#NULL!	#NULL!	#NULL!	#NULL!	#NULL!	#NULL!	#NULL!	#NULL!	#NULL!	#NULL!	#NULL!	#NULL!	#NULL!	#NULL!	#NULL!	#NULL!	#NULL!	#NULL!	#NULL!	#NULL!	#NULL!	#NULL!	#NULL!	#NULL!	#NULL!
#NULL!	#NULL!	#NULL!	#NULL!	#NULL!	#NULL!	#NULL!	#NULL!	#NULL!	#NULL!	#NULL!	#NULL!	#NULL!	#NULL!	#NULL!	#NULL!	#NULL!	#NULL!	#NULL!	#NULL!	#NULL!	#NULL!	#NULL!	#NULL!	#NULL!	#NULL!	#NULL!	#NULL!	#NULL!	#NULL!	#NULL!	#NULL!	#NULL!	#NULL!	#NULL!	#NULL!	#NULL!	#NULL!	#NULL!	#NULL!	#NULL!	#NULL!	#NULL!	#NULL!	#NULL!	#NULL!	#NULL!
#NULL!	#NULL!	#NULL!	#NULL!	#NULL!	#NULL!	#NULL!	#NULL!	#NULL!	#NULL!	#NULL!	#NULL!	#NULL!	#NULL!	#NULL!	#NULL!	#NULL!	#NULL!	#NULL!	#NULL!	#NULL!	#NULL!	#NULL!	#NULL!	#NULL!	#NULL!	#NULL!	#NULL!	#NULL!	#NULL!	#NULL!	#NULL!	#NULL!	#NULL!	#NULL!	#NULL!	#NULL!	#NULL!	#NULL!	#NULL!	#NULL!	#NULL!	#NULL!	#NULL!	#NULL!	#NULL!	#NULL!
#NULL!	#NULL!	#NULL!	#NULL!	#NULL!	#NULL!	#NULL!	#NULL!	#NULL!	#NULL!	#NULL!	#NULL!	#NULL!	#NULL!	#NULL!	#NULL!	#NULL!	#NULL!	#NULL!	#NULL!	#NULL!	#NULL!	#NULL!	#NULL!	#NULL!	#NULL!	#NULL!	#NULL!	#NULL!	#NULL!	#NULL!	#NULL!	#NULL!	#NULL!	#NULL!	#NULL!	#NULL!	#NULL!	#NULL!	#NULL!	#NULL!	#NULL!	#NULL!	#NULL!	#NULL!	#NULL!	#NULL!
#NULL!	#NULL!	#NULL!	#NULL!	#NULL!	#NULL!	#NULL!	#NULL!	#NULL!	#NULL!	#NULL!	#NULL!	#NULL!	#NULL!	#NULL!	#NULL!	#NULL!	#NULL!	#NULL!	#NULL!	#NULL!	#NULL!	#NULL!	#NULL!	#NULL!	#NULL!	#NULL!	#NULL!	#NULL!	#NULL!	#NULL!	#NULL!	#NULL!	#NULL!	#NULL!	#NULL!	#NULL!	#NULL!	#NULL!	#NULL!	#NULL!	#NULL!	#NULL!	#NULL!	#NULL!	#NULL!	#NULL!
#NULL!	#NULL!	#NULL!	#NULL!	#NULL!	#NULL!	#NULL!	#NULL!	#NULL!	#NULL!	#NULL!	#NULL!	#NULL!	#NULL!	#NULL!	#NULL!	#NULL!	#NULL!	#NULL!	#NULL!	#NULL!	#NULL!	#NULL!	#NULL!	#NULL!	#NULL!	#NULL!	#NULL!	#NULL!	#NULL!	#NULL!	#NULL!	#NULL!	#NULL!	#NULL!	#NULL!	#NULL!	#NULL!	#NULL!	#NULL!	#NULL!	#NULL!	#NULL!	#NULL!	#NULL!	#NULL!	#NULL!
#NULL!	#NULL!	#NULL!	#NULL!	#NULL!	#NULL!	#NULL!	#NULL!	#NULL!	#NULL!	#NULL!	#NULL!	#NULL!	#NULL!	#NULL!	#NULL!	#NULL!	#NULL!	#NULL!	#NULL!	#NULL!	#NULL!	#NULL!	#NULL!	#NULL!	#NULL!	#NULL!	#NULL!	#NULL!	#NULL!	#NULL!	#NULL!	#NULL!	#NULL!	#NULL!	#NULL!	#NULL!	#NULL!	#NULL!	#NULL!	#NULL!	#NULL!	#NULL!	#NULL!	#NULL!	#NULL!	#NULL!
#NULL!	#NULL!	#NULL!	#NULL!	#NULL!	#NULL!	#NULL!	#NULL!	#NULL!	#NULL!	#NULL!	#NULL!	#NULL!	#NULL!	#NULL!	#NULL!	#NULL!	#NULL!	#NULL!	#NULL!	#NULL!	#NULL!	#NULL!	#NULL!	#NULL!	#NULL!	#NULL!	#NULL!	#NULL!	#NULL!	#NULL!	#NULL!	#NULL!	#NULL!	#NULL!	#NULL!	#NULL!	#NULL!	#NULL!	#NULL!	#NULL!	#NULL!	#NULL!	#NULL!	#NULL!	#NULL!	#NULL!
#NULL!	#NULL!	#NULL!	#NULL!	#NULL!	#NULL!	#NULL!	#NULL!	#NULL!	#NULL!	#NULL!	#NULL!	#NULL!	#NULL!	#NULL!	#NULL!	#NULL!	#NULL!	#NULL!	#NULL!	#NULL!	#NULL!	#NULL!	#NULL!	#NULL!	#NULL!	#NULL!	#NULL!	#NULL!	#NULL!	#NULL!	#NULL!	#NULL!	#NULL!	#NULL!	#NULL!	#NULL!	#NULL!	#NULL!	#NULL!	#NULL!	#NULL!	#NULL!	#NULL!	#NULL!	#NULL!	#NULL!
#NULL!	#NULL!	#NULL!	#NULL!	#NULL!	#NULL!	#NULL!	#NULL!	#NULL!	#NULL!	#NULL!	#NULL!	#NULL!	#NULL!	#NULL!	#NULL!	#NULL!	#NULL!	#NULL!	#NULL!	#NULL!	#NULL!	#NULL!	#NULL!	#NULL!	#NULL!	#NULL!	#NULL!	#NULL!	#NULL!	#NULL!	#NULL!	#NULL!	#NULL!	#NULL!	#NULL!	#NULL!	#NULL!	#NULL!	#NULL!	#NULL!	#NULL!	#NULL!	#NULL!	#NULL!	#NULL!	#NULL!
#NULL!	#NULL!	#NULL!	#NULL!	#NULL!	#NULL!	#NULL!	#NULL!	#NULL!	#NULL!	#NULL!	#NULL!	#NULL!	#NULL!	#NULL!	#NULL!	#NULL!	#NULL!	#NULL!	#NULL!	#NULL!	#NULL!	#NULL!	#NULL!	#NULL!	#NULL!	#NULL!	#NULL!	#NULL!	#NULL!	#NULL!	#NULL!	#NULL!	#NULL!	#NULL!	#NULL!	#NULL!	#NULL!	#NULL!	#NULL!	#NULL!	#NULL!	#NULL!	#NULL!	#NULL!	#NULL!	#NULL!
#NULL!	#NULL!	#NULL!	#NULL!	#NULL!	#NULL!	#NULL!	#NULL!	#NULL!	#NULL!	#NULL!	#NULL!	#NULL!	#NULL!	#NULL!	#NULL!	#NULL!	#NULL!	#NULL!	#NULL!	#NULL!	#NULL!	#NULL!	#NULL!	#NULL!	#NULL!	#NULL!	#NULL!	#NULL!	#NULL!	#NULL!	#NULL!	#NULL!	#NULL!	#NULL!	#NULL!	#NULL!	#NULL!	#NULL!	#NULL!	#NULL!	#NULL!	#NULL!	#NULL!	#NULL!	#NULL!	#NULL!
#NULL!	#NULL!	#NULL!	#NULL!	#NULL!	#NULL!	#NULL!	#NULL!	#NULL!	#NULL!	#NULL!	#NULL!	#NULL!	#NULL!	#NULL!	#NULL!	#NULL!	#NULL!	#NULL!	#NULL!	#NULL!	#NULL!	#NULL!	#NULL!	#NULL!	#NULL!	#NULL!	#NULL!	#NULL!	#NULL!	#NULL!	#NULL!	#NULL!	#NULL!	#NULL!	#NULL!	#NULL!	#NULL!	#NULL!	#NULL!	#NULL!	#NULL!	#NULL!	#NULL!	#NULL!	#NULL!	#NULL!
#NULL!	#NULL!	#NULL!	#NULL!	#NULL!	#NULL!	#NULL!	#NULL!	#NULL!	#NULL!	#NULL!	#NULL!	#NULL!	#NULL!	#NULL!	#NULL!	#NULL!	#NULL!	#NULL!	#NULL!	#NULL!	#NULL!	#NULL!	#NULL!	#NULL!	#NULL!	#NULL!	#NULL!	#NULL!	#NULL!	#NULL!	#NULL!	#NULL!	#NULL!	#NULL!	#NULL!	#NULL!	#NULL!	#NULL!	#NULL!	#NULL!	#NULL!	#NULL!	#NULL!	#NULL!	#NULL!	#NULL!
#NULL!	#NULL!	#NULL!	#NULL!	#NULL!	#NULL!	#NULL!	#NULL!	#NULL!	#NULL!	#NULL!	#NULL!	#NULL!	#NULL!	#NULL!	#NULL!	#NULL!	#NULL!	#NULL!	#NULL!	#NULL!	#NULL!	#NULL!	#NULL!	#NULL!	#NULL!	#NULL!	#NULL!	#NULL!	#NULL!	#NULL!	#NULL!	#NULL!	#NULL!	#NULL!	#NULL!	#NULL!	#NULL!	#NULL!	#NULL!	#NULL!	#NULL!	#NULL!	#NULL!	#NULL!	#NULL!	#NULL!
#NULL!	#NULL!	#NULL!	#NULL!	#NULL!	#NULL!	#NULL!	#NULL!	#NULL!	#NULL!	#NULL!	#NULL!	#NULL!	#NULL!	#NULL!	#NULL!	#NULL!	#NULL!	#NULL!	#NULL!	#NULL!	#NULL!	#NULL!	#NULL!	#NULL!	#NULL!	#NULL!	#NULL!	#NULL!	#NULL!	#NULL!	#NULL!	#NULL!	#NULL!	#NULL!	#NULL!	#NULL!	#NULL!	#NULL!	#NULL!	#NULL!	#NULL!	#NULL!	#NULL!	#NULL!	#NULL!	#NULL!
#NULL!	#NULL!	#NULL!	#NULL!	#NULL!	#NULL!	#NULL!	#NULL!	#NULL!	#NULL!	#NULL!	#NULL!	#NULL!	#NULL!	#NULL!	#NULL!	#NULL!	#NULL!	#NULL!	#NULL!	#NULL!	#NULL!	#NULL!	#NULL!	#NULL!	#NULL!	#NULL!	#NULL!	#NULL!	#NULL!	#NULL!	#NULL!	#NULL!	#NULL!	#NULL!	#NULL!	#NULL!	#NULL!	#NULL!	#NULL!	#NULL!	#NULL!	#NULL!	#NULL!	#NULL!	#NULL!	#NULL!
#NULL!	#NULL!	#NULL!	#NULL!	#NULL!	#NULL!	#NULL!	#NULL!	#NULL!	#NULL!	#NULL!	#NULL!	#NULL!	#NULL!	#NULL!	#NULL!	#NULL!	#NULL!	#NULL!	#NULL!	#NULL!	#NULL!	#NULL!	#NULL!	#NULL!	#NULL!	#NULL!	#NULL!	#NULL!	#NULL!	#NULL!	#NULL!	#NULL!	#NULL!	#NULL!	#NULL!	#NULL!	#NULL!	#NULL!	#NULL!	#NULL!	#NULL!	#NULL!	#NULL!	#NULL!	#NULL!	#NULL!
#NULL!	#NULL!	#NULL!	#NULL!	#NULL!	#NULL!	#NULL!	#NULL!	#NULL!	#NULL!	#NULL!	#NULL!	#NULL!	#NULL!	#NULL!	#NULL!	#NULL!	#NULL!	#NULL!	#NULL!	#NULL!	#NULL!	#NULL!	#NULL!	#NULL!	#NULL!	#NULL!	#NULL!	#NULL!	#NULL!	#NULL!	#NULL!	#NULL!	#NULL!	#NULL!	#NULL!	#NULL!	#NULL!	#NULL!	#NULL!	#NULL!	#NULL!	#NULL!	#NULL!	#NULL!	#NULL!	#NULL!
#NULL!	#NULL!	#NULL!	#NULL!	#NULL!	#NULL!	#NULL!	#NULL!	#NULL!	#NULL!	#NULL!	#NULL!	#NULL!	#NULL!	#NULL!	#NULL!	#NULL!	#NULL!	#NULL!	#NULL!	#NULL!	#NULL!	#NULL!	#NULL!	#NULL!	#NULL!	#NULL!	#NULL!	#NULL!	#NULL!	#NULL!	#NULL!	#NULL!	#NULL!	#NULL!	#NULL!	#NULL!	#NULL!	#NULL!	#NULL!	#NULL!	#NULL!	#NULL!	#NULL!	#NULL!	#NULL!	#NULL!
#NULL!	#NULL!	#NULL!	#NULL!	#NULL!	#NULL!	#NULL!	#NULL!	#NULL!	#NULL!	#NULL!	#NULL!	#NULL!	#NULL!	#NULL!	#NULL!	#NULL!	#NULL!	#NULL!	#NULL!	#NULL!	#NULL!	#NULL!	#NULL!	#NULL!	#NULL!	#NULL!	#NULL!	#NULL!	#NULL!	#NULL!	#NULL!	#NULL!	#NULL!	#NULL!	#NULL!	#NULL!	#NULL!	#NULL!	#NULL!	#NULL!	#NULL!	#NULL!	#NULL!	#NULL!	#NULL!	#NULL!
#NULL!	#NULL!	#NULL!	#NULL!	#NULL!	#NULL!	#NULL!	#NULL!	#NULL!	#NULL!	#NULL!	#NULL!	#NULL!	#NULL!	#NULL!	#NULL!	#NULL!	#NULL!	#NULL!	#NULL!	#NULL!	#NULL!	#NULL!	#NULL!	#NULL!	#NULL!	#NULL!	#NULL!	#NULL!	#NULL!	#NULL!	#NULL!	#NULL!	#NULL!	#NULL!	#NULL!	#NULL!	#NULL!	#NULL!	#NULL!	#NULL!	#NULL!	#NULL!	#NULL!	#NULL!	#NULL!	#NULL!
#NULL!	#NULL!	#NULL!	#NULL!	#NULL!	#NULL!	#NULL!	#NULL!	#NULL!	#NULL!	#NULL!	#NULL!	#NULL!	#NULL!	#NULL!	#NULL!	#NULL!	#NULL!	#NULL!	#NULL!	#NULL!	#NULL!	#NULL!	#NULL!	#NULL!	#NULL!	#NULL!	#NULL!	#NULL!	#NULL!	#NULL!	#NULL!	#NULL!	#NULL!	#NULL!	#NULL!	#NULL!	#NULL!	#NULL!	#NULL!	#NULL!	#NULL!	#NULL!	#NULL!	#NULL!	#NULL!	#NULL!
#NULL!	#NULL!	#NULL!	#NULL!	#NULL!	#NULL!	#NULL!	#NULL!	#NULL!	#NULL!	#NULL!	#NULL!	#NULL!	#NULL!	#NULL!	#NULL!	#NULL!	#NULL!	#NULL!	#NULL!	#NULL!	#NULL!	#NULL!	#NULL!	#NULL!	#NULL!	#NULL!	#NULL!	#NULL!	#NULL!	#NULL!	#NULL!	#NULL!	#NULL!	#NULL!	#NULL!	#NULL!	#NULL!	#NULL!	#NULL!	#NULL!	#NULL!	#NULL!	#NULL!	#NULL!	#NULL!	#NULL!
#NULL!	#NULL!	#NULL!	#NULL!	#NULL!	#NULL!	#NULL!	#NULL!	#NULL!	#NULL!	#NULL!	#NULL!	#NULL!	#NULL!	#NULL!	#NULL!	#NULL!	#NULL!	#NULL!	#NULL!	#NULL!	#NULL!	#NULL!	#NULL!	#NULL!	#NULL!	#NULL!	#NULL!	#NULL!	#NULL!	#NULL!	#NULL!	#NULL!	#NULL!	#NULL!	#NULL!	#NULL!	#NULL!	#NULL!	#NULL!	#NULL!	#NULL!	#NULL!	#NULL!	#NULL!	#NULL!	#NULL!
